# Supplementary material for: The long noncoding RNA SPRY4-IT1 increases the proliferation of human breast cancer cells by upregulating ZNF703 expression
Source: Mol Cancer. 2015 Feb 22;14:51. doi: 10.1186/s12943-015-0318-0 (PMC4350857; doi:10.1186/s12943-015-0318-0)
Supplement: Additional file 2: Table S1. — The profiling analyses identified probe-set level transcripts as being significantly differentially expressed in cells after SPRY4-IT1 knockdown compared with control cells. [file 12943_2015_318_MOESM2_ESM.xlsx]

## Sheet: Sheet1
ProbeName	Group1(mean)	Group2(mean)	fold_change(Group1(mean)/Group2(mean))	log2(fold_change)	fold change	up/down	pvalue(t_test)	GeneSymbol	GeneName	GO	Description	KEGG	PrimaryAccession	RefSeqAccession	GenbankAccession	UniGeneID	EntrezGeneID	EnsemblID	TIGRID	GenomicCoordinates	Cytoband	Group1/A1	Group1/C1	Group2/A2	Group2/B2	Group2/C2	Group1/A1_NormSignal	Group1/C1_NormSignal	Group2/A2_NormSignal	Group2/B2_NormSignal	Group2/C2_NormSignal
A_33_P3223472	15.1478	1.3717	11.0431	3.46507	11.0431	up	0.0182398	AMZ2	archaelysin family metallopeptidase 2	GO:0006508(proteolysis)|GO:0008233(peptidase activity)|GO:0008237(metallopeptidase activity)|GO:0008270(zinc ion binding)|GO:0046872(metal ion binding)	Homo sapiens archaelysin family metallopeptidase 2 (AMZ2), transcript variant 1, mRNA [NM_016627]		NM_016627	NM_016627	NM_016627	Hs.293560	51321	ENST00000359904	THC2480410	chr17:66251957-66252016	hs|17q24.2	19.0032	11.2924	1.00696	1.27619	1.83196	4.24817	3.49728	0.01	0.351839	0.873386
A_23_P254888	11.1076	1.15865	9.58668	3.26103	9.58668	up	0.00133208	ZYX	zyxin	GO:0001725(stress fiber)|GO:0005515(protein binding)|GO:0005634(nucleus)|GO:0005737(cytoplasm)|GO:0005856(cytoskeleton)|GO:0005886(plasma membrane)|GO:0005887(integral to plasma membrane)|GO:0005913(cell-cell adherens junction)|GO:0005925(focal adhesion)|GO:0007155(cell adhesion)|GO:0007165(signal transduction)|GO:0007267(cell-cell signaling)|GO:0008270(zinc ion binding)|GO:0030054(cell junction)…	Homo sapiens zyxin (ZYX), transcript variant 1, mRNA [NM_003461]	04510:Focal adhesion	NM_003461	NM_003461	NM_003461	Hs.490415	7791	ENST00000449423	THC2568976	chr7:143087000-143087059	hs|7q34	10.1736	12.0415	1.19279	1.27619	1.00696	3.34676	3.58994	0.254345	0.351839	0.01
A_24_P38572	12.2152	1.54453	7.9087	2.98344	7.9087	up	0.0121159	NOL6	nucleolar protein family 6 (RNA-associated)	GO:0000794(condensed nuclear chromosome)|GO:0003723(RNA binding)|GO:0005634(nucleus)|GO:0005694(chromosome)|GO:0005730(nucleolus)|GO:0006364(rRNA processing)	Homo sapiens nucleolar protein family 6 (RNA-associated) (NOL6), transcript variant alpha, mRNA [NM_022917]	03008:Ribosome biogenesis in eukaryotes	NM_022917	NM_022917	NM_022917	Hs.493709	65083	ENST00000325914	NP287178	chr9:33464935-33464159	hs|9p13.3	10.1736	14.2568	1.52544	1.27619	1.83196	3.34676	3.83358	0.609225	0.351839	0.873386
A_23_P60028	9.62527	1.32334	7.27349	2.86265	7.27349	up	0.00734348	TCEB1	transcription elongation factor B (SIII), polypeptide 1 (15kDa, elongin C)	GO:0005515(protein binding)|GO:0005634(nucleus)|GO:0005654(nucleoplasm)|GO:0005829(cytosol)|GO:0006357(regulation of transcription from RNA polymerase II promoter)|GO:0006366(transcription from RNA polymerase II promoter)|GO:0006368(transcription elongation from RNA polymerase II promoter)|GO:0006511(ubiquitin-dependent protein catabolic process)|GO:0010467(gene expression)|GO:0016032(viral repro…	Homo sapiens transcription elongation factor B (SIII), polypeptide 1 (15kDa, elongin C) (TCEB1), transcript variant 1, mRNA [NM_005648]	04120:Ubiquitin mediated proteolysis|05200:Pathways in cancer|05211:Renal cell carcinoma	NM_005648	NM_005648	NM_005648	Hs.554594	6921	ENST00000520242	THC2599947	chr8:74858931-74858872	hs|8q21.11	7.95811	11.2924	1.68687	1.27619	1.00696	2.99243	3.49728	0.754345	0.351839	0.01
A_33_P3289820	7.87438	1.0967	7.18008	2.844	7.18008	up	0.0066383	IQSEC1	IQ motif and Sec7 domain 1	GO:0005086(ARF guanyl-nucleotide exchange factor activity)|GO:0005622(intracellular)|GO:0005634(nucleus)|GO:0005730(nucleolus)|GO:0005737(cytoplasm)|GO:0030054(cell junction)|GO:0032012(regulation of ARF protein signal transduction)|GO:0043231(intracellular membrane-bounded organelle)	Homo sapiens IQ motif and Sec7 domain 1 (IQSEC1), transcript variant 1, mRNA [NM_001134382]	04144:Endocytosis	NM_001134382	NM_001134382	NM_001134382	Hs.475506	9922	ENST00000435445	THC2461096	chr3:12939496-12939437	hs|3p25.2	6.94398	8.80478	1.00696	1.27619	1.00696	2.79576	3.13829	0.01	0.351839	0.01
A_24_P231173	10.733	1.49616	7.1737	2.84272	7.1737	up	0.000284526	GIGYF1	GRB10 interacting GYF protein 1	GO:0048009(insulin-like growth factor receptor signaling pathway)	Homo sapiens GRB10 interacting GYF protein 1 (GIGYF1), mRNA [NM_022574]		NM_022574	NM_022574	NM_022574	Hs.414396	64599	ENST00000539430	THC2463246	chr7:100278048-100277989	hs|7q22.1	11.2924	10.1736	1.68687	1.27619	1.52544	3.49728	3.34676	0.754345	0.351839	0.609225
A_33_P3347201	8.5588	1.26953	6.74172	2.75312	6.74172	up	0.018566	VSTM2A	V-set and transmembrane domain containing 2A	GO:0005576(extracellular region)	V-set and transmembrane domain containing 2A [Source:HGNC Symbol;Acc:28499] [ENST00000407838]		ENST00000407838		BC045679	Hs.335933	222008	ENST00000407838	THC2604464	chr7:54638079-54638138	hs|7p11.2	6.94398	10.1736	1.00696	1.27619	1.52544	2.79576	3.34676	0.01	0.351839	0.609225
A_24_P165656	10.1878	1.54453	6.59607	2.72161	6.59607	up	0.0023602	PRKD3	protein kinase D3	GO:0000166(nucleotide binding)|GO:0004697(protein kinase C activity)|GO:0005515(protein binding)|GO:0005524(ATP binding)|GO:0005634(nucleus)|GO:0005730(nucleolus)|GO:0005737(cytoplasm)|GO:0006468(protein phosphorylation)|GO:0007205(activation of protein kinase C activity by G-protein coupled receptor protein signaling pathway)|GO:0016020(membrane)|GO:0035556(intracellular signal transduction)|GO:…	Homo sapiens protein kinase D3 (PRKD3), mRNA [NM_005813]		NM_005813	NM_005813	NM_005813	Hs.660757	23683	ENST00000234179	THC2498286	chr2:37478080-37478021	hs|2p22.2	9.08318	11.2924	1.83196	1.27619	1.52544	3.1832	3.49728	0.873386	0.351839	0.609225
A_33_P3883912	9.01702	1.3717	6.57361	2.71669	6.57361	up	0.00311227	ZCCHC10	zinc finger, CCHC domain containing 10	GO:0003676(nucleic acid binding)|GO:0008270(zinc ion binding)|GO:0046872(metal ion binding)	Homo sapiens zinc finger, CCHC domain containing 10 (ZCCHC10), mRNA [NM_017665]		NM_017665	NM_017665	NM_017665	Hs.29700	54819	ENST00000324170	THC2522779	chr5:132332756-132332697	hs|5q31.1	10.1736	7.86043	1.00696	1.27619	1.83196	3.34676	2.97461	0.01	0.351839	0.873386
A_23_P115190	7.18216	1.0967	6.54889	2.71125	6.54889	up	0.00472701	NGF	nerve growth factor (beta polypeptide)	GO:0000186(activation of MAPKK activity)|GO:0004871(signal transducer activity)|GO:0005057(receptor signaling protein activity)|GO:0005163(nerve growth factor receptor binding)|GO:0005576(extracellular region)|GO:0005615(extracellular space)|GO:0005768(endosome)|GO:0005788(endoplasmic reticulum lumen)|GO:0005796(Golgi lumen)|GO:0006915(apoptosis)|GO:0006916(anti-apoptosis)|GO:0006954(inflammatory…	Homo sapiens nerve growth factor (beta polypeptide) (NGF), mRNA [NM_002506]	04010:MAPK signaling pathway|04210:Apoptosis|04722:Neurotrophin signaling pathway	NM_002506	NM_002506	NM_002506	Hs.2561	4803	ENST00000369512	THC2475650	chr1:115829353-115829294	hs|1p13.2	7.95811	6.4062	1.00696	1.27619	1.00696	2.99243	2.67947	0.01	0.351839	0.01
A_33_P3305731	11.1076	1.76346	6.29872	2.65506	6.29872	up	0.00221782	NINL	ninein-like	GO:0000086(G2/M transition of mitotic cell cycle)|GO:0000278(mitotic cell cycle)|GO:0005509(calcium ion binding)|GO:0005737(cytoplasm)|GO:0005815(microtubule organizing center)|GO:0005829(cytosol)|GO:0005856(cytoskeleton)|GO:0005874(microtubule)	Homo sapiens ninein-like (NINL), mRNA [NM_025176]		NM_025176	NM_025176	NM_025176	Hs.631508	22981	ENST00000278886	THC2668079	chr20:25442259-25442200	hs|20p11.21	10.1736	12.0415	1.83196	1.27619	2.18225	3.34676	3.58994	0.873386	0.351839	1.12581
A_33_P3314813	10.0486	1.59834	6.28692	2.65235	6.28692	up	0.00373298	C11orf94	chromosome 11 open reading frame 94	GO:0005576(extracellular region)	Homo sapiens chromosome 11 open reading frame 94 (C11orf94), mRNA [NM_001080446]		NM_001080446	NM_001080446	NM_001080446	Hs.193741	143678	ENST00000449465	THC2713779	chr11:45928144-45928085	hs|11p11.2	11.2924	8.80478	1.68687	1.27619	1.83196	3.49728	3.13829	0.754345	0.351839	0.873386
A_24_P160001	8.4718	1.43365	5.90927	2.56298	5.90927	up	0.0018215	FKBP1A	FK506 binding protein 1A, 12kDa	GO:0000413(protein peptidyl-prolyl isomerization)|GO:0003007(heart morphogenesis)|GO:0003755(peptidyl-prolyl cis-trans isomerase activity)|GO:0004871(signal transducer activity)|GO:0005024(transforming growth factor beta receptor activity)|GO:0005160(transforming growth factor beta receptor binding)|GO:0005219(ryanodine-sensitive calcium-release channel activity)|GO:0005515(protein binding)|GO:00…	Homo sapiens FK506 binding protein 1A, 12kDa (FKBP1A), transcript variant 2, mRNA [NM_054014]		NM_054014	NM_054014	NM_054014	Hs.471933	2280	ENST00000439640	NP1401859	chr20:1356196-1356137	hs|20p13	9.08318	7.86043	1.19279	1.27619	1.83196	3.1832	2.97461	0.254345	0.351839	0.873386
A_33_P3397520	9.01702	1.54453	5.83805	2.54549	5.83805	up	0.00569188	KRTAP10-12	keratin associated protein 10-12	GO:0045095(keratin filament)	Homo sapiens keratin associated protein 10-12 (KRTAP10-12), mRNA [NM_198699]		NM_198699	NM_198699	NM_198699	Hs.297526	386685	ENST00000400365	THC2483182	chr21:46117448-46117507	hs|21q22.3	10.1736	7.86043	1.52544	1.27619	1.83196	3.34676	2.97461	0.609225	0.351839	0.873386
A_33_P3337896	7.4022	1.26953	5.83068	2.54366	5.83068	up	0.00138583	PDE4DIP	phosphodiesterase 4D interacting protein	GO:0005515(protein binding)|GO:0005634(nucleus)|GO:0005737(cytoplasm)|GO:0005794(Golgi apparatus)|GO:0005813(centrosome)|GO:0005856(cytoskeleton)|GO:0019899(enzyme binding)|GO:0030016(myofibril)|GO:0043623(cellular protein complex assembly)	phosphodiesterase 4D interacting protein [Source:HGNC Symbol;Acc:15580] [ENST00000479369]		ENST00000479369		AK024906	Hs.708687	9659	ENST00000479369		chr1:144862766-144862707	hs|1q21.1	6.94398	7.86043	1.00696	1.27619	1.52544	2.79576	2.97461	0.01	0.351839	0.609225
A_33_P3215333	8.38145	1.44236	5.81095	2.53877	5.81095	up	0.000205545	NFATC2	nuclear factor of activated T-cells, cytoplasmic, calcineurin-dependent 2	GO:0001816(cytokine production)|GO:0003677(DNA binding)|GO:0003700(sequence-specific DNA binding transcription factor activity)|GO:0005515(protein binding)|GO:0005634(nucleus)|GO:0005730(nucleolus)|GO:0005737(cytoplasm)|GO:0005829(cytosol)|GO:0005886(plasma membrane)|GO:0006355(regulation of transcription, DNA-dependent)|GO:0006974(response to DNA damage stimulus)|GO:0015629(actin cytoskeleton)|G…	Homo sapiens nuclear factor of activated T-cells, cytoplasmic, calcineurin-dependent 2 (NFATC2), transcript variant 1, mRNA [NM_012340]	04010:MAPK signaling pathway|04310:Wnt signaling pathway|04360:Axon guidance|04370:VEGF signaling pathway|04380:Osteoclast differentiation|04650:Natural killer cell mediated cytotoxicity|04660:T cell receptor signaling pathway|04662:B cell receptor signaling pathway	NM_012340	NM_012340	NM_012340	Hs.713650	4773	ENST00000414705	THC2715462	chr20:50007824-50007765	hs|20q13.2	7.95811	8.80478	1.52544	1.27619	1.52544	2.99243	3.13829	0.609225	0.351839	0.609225
A_33_P3366614	15.9975	2.78397	5.74628	2.52263	5.74628	up	0.035883													chr2:147021801-147021860	hs|2q22.3	20.7025	11.2924	5.24376	1.27619	1.83196	4.37173	3.49728	2.3906	0.351839	0.873386
A_33_P3251252	8.28991	1.45297	5.70548	2.51235	5.70548	up	0.0169544													chr3:045718927-045718868	hs|3p21.31	10.1736	6.4062	2.07578	1.27619	1.00696	3.34676	2.67947	1.05365	0.351839	0.01
A_23_P71328	5.99393	1.0967	5.46543	2.45034	5.46543	up	0.000716774	MATN2	matrilin 2	GO:0003674(molecular_function)|GO:0005509(calcium ion binding)|GO:0005576(extracellular region)|GO:0005578(proteinaceous extracellular matrix)|GO:0008150(biological_process)|GO:0031012(extracellular matrix)	Homo sapiens matrilin 2 (MATN2), transcript variant 2, mRNA [NM_030583]		NM_030583	NM_030583	NM_030583	Hs.189445	4147	ENST00000521952	NP1159433	chr8:99042755-99042814	hs|8q22.2	5.58166	6.4062	1.00696	1.27619	1.00696	2.4807	2.67947	0.01	0.351839	0.01
A_24_P395814	7.19322	1.32334	5.43567	2.44246	5.43567	up	0.0300848	CGB	chorionic gonadotropin, beta polypeptide	GO:0005179(hormone activity)|GO:0005576(extracellular region)|GO:0005625(soluble fraction)|GO:0006915(apoptosis)|GO:0007165(signal transduction)|GO:0007267(cell-cell signaling)|GO:0007292(female gamete generation)|GO:0016486(peptide hormone processing)|GO:0034641(cellular nitrogen compound metabolic process)|GO:0042446(hormone biosynthetic process)	Homo sapiens chorionic gonadotropin, beta polypeptide (CGB), mRNA [NM_000737]		NM_000737	NM_000737	NM_000737	Hs.446683	1082	ENST00000474913	THC2508545	chr19:49526300-49526241	hs|19q13.33	5.58166	8.80478	1.68687	1.27619	1.00696	2.4807	3.13829	0.754345	0.351839	0.01
A_33_P3533001	8.38145	1.54453	5.42654	2.44003	5.42654	up	0.00101492	UBE2E4P	ubiquitin-conjugating enzyme E2E 4 pseudogene		AL568675 Homo sapiens PLACENTA Homo sapiens cDNA clone CS0DE004YG14 3-PRIME, mRNA sequence [AL568675]		AL568675		AL568675	Hs.567831	286480			chr2:181922483-181922424	hs|2q31.3	7.95811	8.80478	1.83196	1.27619	1.52544	2.99243	3.13829	0.873386	0.351839	0.609225
A_32_P181103	7.90927	1.48846	5.31372	2.40972	5.31372	up	0.0167852	GGCX	gamma-glutamyl carboxylase	GO:0005624(membrane fraction)|GO:0005783(endoplasmic reticulum)|GO:0005789(endoplasmic reticulum membrane)|GO:0006464(protein modification process)|GO:0007596(blood coagulation)|GO:0008488(gamma-glutamyl carboxylase activity)|GO:0009790(embryo development)|GO:0016020(membrane)|GO:0016021(integral to membrane)|GO:0016829(lyase activity)|GO:0017187(peptidyl-glutamic acid carboxylation)|GO:0032571(r…	Homo sapiens gamma-glutamyl carboxylase (GGCX), transcript variant 1, mRNA [NM_000821]		NM_000821	NM_000821	NM_000821	Hs.77719	2677	ENST00000233838	THC2461100	chr2:85776450-85776391	hs|2p11.2	7.95811	7.86043	1.00696	1.27619	2.18225	2.99243	2.97461	0.01	0.351839	1.12581
A_33_P3262927	7.90927	1.48846	5.31372	2.40972	5.31372	up	0.0167852	PCBP4	poly(rC) binding protein 4	GO:0003677(DNA binding)|GO:0003723(RNA binding)|GO:0005575(cellular_component)|GO:0005737(cytoplasm)|GO:0006977(DNA damage response, signal transduction by p53 class mediator resulting in cell cycle arrest)|GO:0007050(cell cycle arrest)|GO:0008630(DNA damage response, signal transduction resulting in induction of apoptosis)|GO:0030529(ribonucleoprotein complex)	Homo sapiens poly(rC) binding protein 4 (PCBP4), transcript variant 5, mRNA [NM_001174100]		NM_001174100	NM_001174100	NM_001174100	Hs.20930	57060	ENST00000294192	THC2584055	chr3:51992942-51992883	hs|3p21.2	7.95811	7.86043	1.00696	1.27619	2.18225	2.99243	2.97461	0.01	0.351839	1.12581
A_32_P181020	6.67509	1.26953	5.25794	2.3945	5.25794	up	0.00271283	DOM3Z	dom-3 homolog Z (C. elegans)	GO:0000166(nucleotide binding)|GO:0046872(metal ion binding)	Homo sapiens dom-3 homolog Z (C. elegans) (DOM3Z), mRNA [NM_005510]		NM_005510	NM_005510	NM_005510	Hs.153299	1797	ENST00000474587	NP1182862	chr6:31937930-31937787	hs|6p21.33	6.94398	6.4062	1.52544	1.27619	1.00696	2.79576	2.67947	0.609225	0.351839	0.01
A_33_P3255354	9.22019	1.76346	5.22846	2.38638	5.22846	up	0.00565709	NT5C2	5'-nucleotidase, cytosolic II	GO:0000166(nucleotide binding)|GO:0005515(protein binding)|GO:0005737(cytoplasm)|GO:0005829(cytosol)|GO:0006144(purine base metabolic process)|GO:0006195(purine nucleotide catabolic process)|GO:0008253(5'-nucleotidase activity)|GO:0009117(nucleotide metabolic process)|GO:0016787(hydrolase activity)|GO:0046872(metal ion binding)|GO:0055086(nucleobase, nucleoside and nucleotide metabolic process)	Homo sapiens 5'-nucleotidase, cytosolic II (NT5C2), transcript variant 1, mRNA [NM_012229]	00230:Purine metabolism|00240:Pyrimidine metabolism|00760:Nicotinate and nicotinamide metabolism|01100:Metabolic pathways	NM_012229	NM_012229	NM_012229	Hs.97439	22978	ENST00000369853	THC2516355	chr10:104859743-104859684	hs|10q24.32	10.58	7.86043	1.83196	1.27619	2.18225	3.40326	2.97461	0.873386	0.351839	1.12581
A_33_P3310625	9.22019	1.76346	5.22846	2.38638	5.22846	up	0.00565709				T cell receptor alpha variable 40 [Source:HGNC Symbol;Acc:12141] [ENST00000390467]		ENST00000390467		AB306057	Hs.495276		ENST00000390467	THC2696670	chr14:22783292-22783351	hs|14q11.2	10.58	7.86043	1.83196	1.27619	2.18225	3.40326	2.97461	0.873386	0.351839	1.12581
A_24_P215882	8.94398	1.72797	5.17599	2.37183	5.17599	up	0.00710558	ARHGDIG	Rho GDP dissociation inhibitor (GDI) gamma	GO:0005094(Rho GDP-dissociation inhibitor activity)|GO:0005096(GTPase activator activity)|GO:0005624(membrane fraction)|GO:0005737(cytoplasm)|GO:0005829(cytosol)|GO:0007162(negative regulation of cell adhesion)|GO:0007264(small GTPase mediated signal transduction)|GO:0007266(Rho protein signal transduction)|GO:0016023(cytoplasmic membrane-bounded vesicle)|GO:0032880(regulation of protein localiza…	Homo sapiens Rho GDP dissociation inhibitor (GDI) gamma (ARHGDIG), mRNA [NM_001176]		NM_001176	NM_001176	NM_001176	Hs.647388	398	ENST00000477621	NP1457959	chr16:332362-332514	hs|16p13.3	9.08318	8.80478	2.07578	1.27619	1.83196	3.1832	3.13829	1.05365	0.351839	0.873386
A_24_P299996	8.94398	1.76346	5.07183	2.34251	5.07183	up	0.00832354	SHQ1	SHQ1 homolog (S. cerevisiae)	GO:0005515(protein binding)|GO:0005634(nucleus)|GO:0005654(nucleoplasm)|GO:0005730(nucleolus)|GO:0005737(cytoplasm)|GO:0005829(cytosol)|GO:0015030(Cajal body)|GO:0022618(ribonucleoprotein complex assembly)	Homo sapiens SHQ1 homolog (S. cerevisiae) (SHQ1), mRNA [NM_018130]		NM_018130	NM_018130	NM_018130	Hs.606584	55164	ENST00000325599	THC2462188	chr3:72799437-72799378	hs|3p13	9.08318	8.80478	1.83196	1.27619	2.18225	3.1832	3.13829	0.873386	0.351839	1.12581
A_33_P3268181	8.4718	1.7151	4.93954	2.30438	4.93954	up	0.00370626	LIMS2	LIM and senescent cell antigen-like domains 2	GO:0005634(nucleus)|GO:0005829(cytosol)|GO:0005886(plasma membrane)|GO:0005925(focal adhesion)|GO:0008270(zinc ion binding)|GO:0030054(cell junction)|GO:0034329(cell junction assembly)|GO:0046872(metal ion binding)	Homo sapiens LIM and senescent cell antigen-like domains 2 (LIMS2), transcript variant 5, mRNA [NM_001161404]		NM_001161404	NM_001161404	NM_001161404	Hs.469881	55679	ENST00000544917	NP832991	chr2:128396967-128396908	hs|2q14.3	9.08318	7.86043	1.68687	1.27619	2.18225	3.1832	2.97461	0.754345	0.351839	1.12581
A_23_P41204	6.72104	1.3717	4.89979	2.29272	4.89979	up	0.00944338	FAM131A	family with sequence similarity 131, member A	GO:0005576(extracellular region)	Homo sapiens family with sequence similarity 131, member A (FAM131A), transcript variant 1, mRNA [NM_144635]		NM_144635	NM_144635	NM_144635	Hs.591307	131408	ENST00000340957	THC2464216	chr3:184063177-184063236	hs|3q27.1	5.58166	7.86043	1.83196	1.27619	1.00696	2.4807	2.97461	0.873386	0.351839	0.01
A_33_P3387524	6.72104	1.3717	4.89979	2.29272	4.89979	up	0.00944338	DEPDC1	DEP domain containing 1	GO:0005096(GTPase activator activity)|GO:0005515(protein binding)|GO:0005634(nucleus)|GO:0017053(transcriptional repressor complex)|GO:0035556(intracellular signal transduction)|GO:0045892(negative regulation of transcription, DNA-dependent)	Homo sapiens DEP domain containing 1 (DEPDC1), transcript variant 1, mRNA [NM_001114120]		NM_001114120	NM_001114120	NM_001114120	Hs.445098	55635	ENST00000370966	THC2464864	chr1:68941036-68940977	hs|1p31.2	5.58166	7.86043	1.00696	1.27619	1.83196	2.4807	2.97461	0.01	0.351839	0.873386
A_23_P143190	9.01702	1.84474	4.88797	2.28924	4.88797	up	0.00486269	MYBL2	v-myb myeloblastosis viral oncogene homolog (avian)-like 2	GO:0003677(DNA binding)|GO:0003700(sequence-specific DNA binding transcription factor activity)|GO:0005634(nucleus)|GO:0006355(regulation of transcription, DNA-dependent)	Homo sapiens v-myb myeloblastosis viral oncogene homolog (avian)-like 2 (MYBL2), mRNA [NM_002466]		NM_002466	NM_002466	NM_002466	Hs.179718	4605	ENST00000396863	THC2632453	chr20:42343796-42343855	hs|20q13.12	10.1736	7.86043	2.07578	1.27619	2.18225	3.34676	2.97461	1.05365	0.351839	1.12581
A_23_P355289	7.4022	1.59834	4.63119	2.21138	4.63119	up	0.00142135	AFG3L1P	AFG3 ATPase family gene 3-like 1 (S. cerevisiae), pseudogene		Homo sapiens AFG3 ATPase family gene 3-like 1 (S. cerevisiae), pseudogene (AFG3L1P), transcript variant 1, non-coding RNA [NR_003226]		NR_003226	NR_003226	NR_003226	Hs.534773	172	ENST00000427658	THC2653697	chr16:90062393-90062452	hs|16q24.3	6.94398	7.86043	1.68687	1.27619	1.83196	2.79576	2.97461	0.754345	0.351839	0.873386
A_33_P3245183	6.67509	1.44236	4.62791	2.21036	4.62791	up	0.000237243	HRH1	histamine receptor H1	GO:0004871(signal transducer activity)|GO:0004872(receptor activity)|GO:0004930(G-protein coupled receptor activity)|GO:0004969(histamine receptor activity)|GO:0005624(membrane fraction)|GO:0005634(nucleus)|GO:0005730(nucleolus)|GO:0005737(cytoplasm)|GO:0005886(plasma membrane)|GO:0005887(integral to plasma membrane)|GO:0006954(inflammatory response)|GO:0007186(G-protein coupled receptor protein …	Homo sapiens histamine receptor H1 (HRH1), transcript variant 1, mRNA [NM_001098213]	04020:Calcium signaling pathway|04080:Neuroactive ligand-receptor interaction	NM_001098213	NM_001098213	NM_001098213	Hs.1570	3269	ENST00000431010	THC2706949	chr3:11304879-11304938	hs|3p25.3	6.94398	6.4062	1.52544	1.27619	1.52544	2.79576	2.67947	0.609225	0.351839	0.609225
A_23_P31414	7.4022	1.6467	4.49517	2.16838	4.49517	up	0.00193855	ORC5	origin recognition complex, subunit 5	GO:0000075(cell cycle checkpoint)|GO:0000082(G1/S transition of mitotic cell cycle)|GO:0000084(S phase of mitotic cell cycle)|GO:0000166(nucleotide binding)|GO:0000216(M/G1 transition of mitotic cell cycle)|GO:0000278(mitotic cell cycle)|GO:0000808(origin recognition complex)|GO:0003674(molecular_function)|GO:0003688(DNA replication origin binding)|GO:0005524(ATP binding)|GO:0005634(nucleus)|GO:0…	Homo sapiens origin recognition complex, subunit 5 (ORC5), transcript variant 1, mRNA [NM_002553]	04110:Cell cycle	NM_002553	NM_002553	NM_002553	Hs.432948	5001	ENST00000422497	THC2464322	chr7:103767006-103766947	hs|7q22.1	6.94398	7.86043	1.83196	1.27619	1.83196	2.79576	2.97461	0.873386	0.351839	0.873386
A_24_P321752	6.67509	1.48846	4.48455	2.16496	4.48455	up	0.0187941	TTLL5	tubulin tyrosine ligase-like family, member 5	GO:0004835(tubulin-tyrosine ligase activity)|GO:0005634(nucleus)|GO:0005737(cytoplasm)|GO:0005813(centrosome)|GO:0005856(cytoskeleton)|GO:0005929(cilium)|GO:0005932(microtubule basal body)|GO:0006351(transcription, DNA-dependent)|GO:0006464(protein modification process)|GO:0016874(ligase activity)	Homo sapiens tubulin tyrosine ligase-like family, member 5 (TTLL5), mRNA [NM_015072]		NM_015072	NM_015072	NM_015072	Hs.709609	23093	ENST00000286653	THC2644643	chr14:76330039-76330098	hs|14q24.3	6.94398	6.4062	1.00696	1.27619	2.18225	2.79576	2.67947	0.01	0.351839	1.12581
A_23_P217384	6.67509	1.49616	4.46147	2.15752	4.46147	up	0.00076531	AP1S2	adaptor-related protein complex 1, sigma 2 subunit	GO:0000139(Golgi membrane)|GO:0005765(lysosomal membrane)|GO:0005794(Golgi apparatus)|GO:0005829(cytosol)|GO:0005905(coated pit)|GO:0006886(intracellular protein transport)|GO:0006892(post-Golgi vesicle-mediated transport)|GO:0006897(endocytosis)|GO:0008565(protein transporter activity)|GO:0016020(membrane)|GO:0016032(viral reproduction)|GO:0016044(cellular membrane organization)|GO:0030119(AP-ty…	Homo sapiens adaptor-related protein complex 1, sigma 2 subunit (AP1S2), mRNA [NM_003916]	04142:Lysosome	NM_003916	NM_003916	NM_003916	Hs.653504	8905	ENST00000329235	THC2618612	chrX:15844638-15844579	hs|Xp22.2	6.94398	6.4062	1.68687	1.27619	1.52544	2.79576	2.67947	0.754345	0.351839	0.609225
A_33_P3685216	7.18216	1.6258	4.41761	2.14327	4.41761	up	0.00362952	A1BG	alpha-1-B glycoprotein	GO:0003674(molecular_function)|GO:0005576(extracellular region)|GO:0008150(biological_process)	Homo sapiens alpha-1-B glycoprotein (A1BG), mRNA [NM_130786]		NM_130786	NM_130786	NM_130786	Hs.529161	1	ENST00000263100	THC2461029	chr19:58858293-58858234	hs|19q13.43	7.95811	6.4062	2.07578	1.27619	1.52544	2.99243	2.67947	1.05365	0.351839	0.609225
A_24_P919452	6.72104	1.54453	4.35152	2.12152	4.35152	up	0.0261785						THC2708064						THC2708064	chr17:033733963-033733904	hs|17q12	5.58166	7.86043	1.52544	1.27619	1.83196	2.4807	2.97461	0.609225	0.351839	0.873386
A_33_P3232294	7.4022	1.72797	4.28375	2.09887	4.28375	up	0.00427568	ITPR2	inositol 1,4,5-trisphosphate receptor, type 2	GO:0001666(response to hypoxia)|GO:0001950(plasma membrane enriched fraction)|GO:0004872(receptor activity)|GO:0005216(ion channel activity)|GO:0005220(inositol 1,4,5-trisphosphate-sensitive calcium-release channel activity)|GO:0005262(calcium channel activity)|GO:0005737(cytoplasm)|GO:0005789(endoplasmic reticulum membrane)|GO:0005792(microsome)|GO:0005938(cell cortex)|GO:0006112(energy reserve …	Homo sapiens inositol 1,4,5-trisphosphate receptor, type 2 (ITPR2), mRNA [NM_002223]	04020:Calcium signaling pathway|04070:Phosphatidylinositol signaling system|04114:Oocyte meiosis|04270:Vascular smooth muscle contraction|04540:Gap junction|04720:Long-term potentiation|04730:Long-term depression|04912:GnRH signaling pathway|04970:Salivary secretion|04971:Gastric acid secretion|04972:Pancreatic secretion|05010:Alzheimer's disease	NM_002223	NM_002223	NM_002223	Hs.512235	3709	ENST00000242737	NP1139455	chr12:26875390-26875331	hs|12p11.23	6.94398	7.86043	2.07578	1.27619	1.83196	2.79576	2.97461	1.05365	0.351839	0.873386
A_33_P3393650	7.87438	1.84474	4.26856	2.09375	4.26856	up	0.00592876	PLEKHA5	pleckstrin homology domain containing, family A member 5	GO:0005515(protein binding)|GO:0005545(1-phosphatidylinositol binding)|GO:0005575(cellular_component)|GO:0008150(biological_process)	Homo sapiens pleckstrin homology domain containing, family A member 5 (PLEKHA5), transcript variant 1, mRNA [NM_019012]		NM_019012	NM_019012	NM_019012	Hs.188614	54477	ENST00000309364	THC2654994	chr12:19436601-19436660	hs|12p12.3	6.94398	8.80478	2.07578	1.27619	2.18225	2.79576	3.13829	1.05365	0.351839	1.12581
A_32_P190303	45.9735	10.7778	4.26557	2.09274	4.26557	up	0.00621983	LONRF2	LON peptidase N-terminal domain and ring finger 2	GO:0004176(ATP-dependent peptidase activity)|GO:0005488(binding)|GO:0006508(proteolysis)|GO:0008270(zinc ion binding)|GO:0046872(metal ion binding)	Homo sapiens LON peptidase N-terminal domain and ring finger 2 (LONRF2), mRNA [NM_198461]		NM_198461	NM_198461	NM_198461	Hs.21380	164832	ENST00000393437	THC2501240	chr2:100890153-100890094	hs|2q11.2	51.9438	40.0032	11.4732	7.86043	12.9998	5.69888	5.32204	3.5202	2.97461	3.70041
A_33_P3338382	7.19322	1.7151	4.19406	2.06835	4.19406	up	0.0363201	OR1K1	olfactory receptor, family 1, subfamily K, member 1	GO:0004871(signal transducer activity)|GO:0004872(receptor activity)|GO:0004930(G-protein coupled receptor activity)|GO:0004984(olfactory receptor activity)|GO:0005886(plasma membrane)|GO:0016021(integral to membrane)|GO:0050896(response to stimulus)	Homo sapiens olfactory receptor, family 1, subfamily K, member 1 (OR1K1), mRNA [NM_080859]	04740:Olfactory transduction	NM_080859	NM_080859	NM_080859	Hs.632681	392392	ENST00000277309	THC2612114	chr9:125563153-125563212	hs|9q33.2	5.58166	8.80478	1.68687	1.27619	2.18225	2.4807	3.13829	0.754345	0.351839	1.12581
A_24_P662366	6.67509	1.6258	4.10572	2.03764	4.10572	up	0.00661836													chr11:033258956-033259015	hs|11p13	6.94398	6.4062	2.07578	1.27619	1.52544	2.79576	2.67947	1.05365	0.351839	0.609225
A_33_P3373343	5.99393	1.49616	4.0062	2.00223	4.0062	up	0.00116363	ARSH	arylsulfatase family, member H	GO:0004065(arylsulfatase activity)|GO:0016020(membrane)|GO:0016021(integral to membrane)|GO:0016787(hydrolase activity)|GO:0046872(metal ion binding)	Homo sapiens arylsulfatase family, member H (ARSH), mRNA [NM_001011719]		NM_001011719	NM_001011719	NM_001011719	Hs.351533	347527	ENST00000381130	THC2669639	chrX:2951291-2951350	hs|Xp22.33	5.58166	6.4062	1.68687	1.27619	1.52544	2.4807	2.67947	0.754345	0.351839	0.609225
A_33_P3494875	6.67509	1.76346	3.78522	1.92038	3.78522	up	0.0100826	LOC100506748	uncharacterized LOC100506748		PREDICTED: Homo sapiens hypothetical LOC100506748 (LOC100506748), miscRNA [XR_109878]		XR_109878	XR_109878	XR_109878	Hs.355655	100506748		THC2495612	chr2:114464807-114464748	hs|2q14.1	6.94398	6.4062	1.83196	1.27619	2.18225	2.79576	2.67947	0.873386	0.351839	1.12581
A_24_P63262	5.99393	1.6258	3.68675	1.88235	3.68675	up	0.00501953	RPN1	ribophorin I	GO:0004579(dolichyl-diphosphooligosaccharide-protein glycotransferase activity)|GO:0005783(endoplasmic reticulum)|GO:0005789(endoplasmic reticulum membrane)|GO:0006464(protein modification process)|GO:0006486(protein glycosylation)|GO:0008250(oligosaccharyltransferase complex)|GO:0016020(membrane)|GO:0016021(integral to membrane)|GO:0016740(transferase activity)|GO:0018279(protein N-linked glycos…	Homo sapiens ribophorin I (RPN1), mRNA [NM_002950]	00510:N-Glycan biosynthesis|01100:Metabolic pathways|04141:Protein processing in endoplasmic reticulum	NM_002950	NM_002950	NM_002950	Hs.518244	6184	ENST00000545956	THC2584430	chr3:128341192-128341133	hs|3q21.3	5.58166	6.4062	2.07578	1.27619	1.52544	2.4807	2.67947	1.05365	0.351839	0.609225
A_23_P501745	36.9735	10.2085	3.62182	1.85672	3.62182	up	0.0459551	PEX10	peroxisomal biogenesis factor 10	GO:0005515(protein binding)|GO:0005777(peroxisome)|GO:0005778(peroxisomal membrane)|GO:0005779(integral to peroxisomal membrane)|GO:0007031(peroxisome organization)|GO:0008022(protein C-terminus binding)|GO:0008270(zinc ion binding)|GO:0016020(membrane)|GO:0016558(protein import into peroxisome matrix)|GO:0046872(metal ion binding)	Homo sapiens peroxisomal biogenesis factor 10 (PEX10), transcript variant 1, mRNA [NM_153818]	04146:Peroxisome	NM_153818	NM_153818	NM_153818	Hs.591454	5192	ENST00000447513	THC2543022	chr1:2336914-2336855	hs|1p36.32	41.3353	32.6117	5.24376	17.4237	7.95811	5.3693	5.02732	2.3906	4.12298	2.99243
A_23_P105957	5.99393	1.72797	3.46876	1.79442	3.46876	up	0.00614282	ACTN1	actinin, alpha 1	GO:0001725(stress fiber)|GO:0001726(ruffle)|GO:0002576(platelet degranulation)|GO:0003779(actin binding)|GO:0005178(integrin binding)|GO:0005509(calcium ion binding)|GO:0005515(protein binding)|GO:0005576(extracellular region)|GO:0005634(nucleus)|GO:0005737(cytoplasm)|GO:0005829(cytosol)|GO:0005856(cytoskeleton)|GO:0005886(plasma membrane)|GO:0005916(fascia adherens)|GO:0005925(focal adhesion)|GO…	Homo sapiens actinin, alpha 1 (ACTN1), transcript variant 2, mRNA [NM_001102]	04510:Focal adhesion|04520:Adherens junction|04530:Tight junction|04670:Leukocyte transendothelial migration|04810:Regulation of actin cytoskeleton|05146:Amoebiasis|05322:Systemic lupus erythematosus|05412:Arrhythmogenic right ventricular cardiomyopathy (ARVC)	NM_001102	NM_001102	NM_001102	Hs.509765	87	ENST00000438964	THC2518567	chr14:69343826-69341703	hs|14q24.1	5.58166	6.4062	2.07578	1.27619	1.83196	2.4807	2.67947	1.05365	0.351839	0.873386
A_33_P3266165	5.99393	1.76346	3.39895	1.76509	3.39895	up	0.0079552	LOC400499	uncharacterized LOC400499		PREDICTED: Homo sapiens hypothetical protein LOC400499 (LOC400499), mRNA [XM_003118689]		ENST00000344649	XM_003118689	XM_003118689	Hs.459937	400499	ENST00000344649		chr16:11536126-11536067	hs|16p13.13	5.58166	6.4062	1.83196	1.27619	2.18225	2.4807	2.67947	0.873386	0.351839	1.12581
A_23_P165201	2012.85	691.676	2.91011	1.54107	2.91011	up	0.0244925	PRODH2	proline dehydrogenase (oxidase) 2	GO:0004657(proline dehydrogenase activity)|GO:0005739(mitochondrion)|GO:0005743(mitochondrial inner membrane)|GO:0006537(glutamate biosynthetic process)|GO:0006562(proline catabolic process)|GO:0016491(oxidoreductase activity)	Homo sapiens proline dehydrogenase (oxidase) 2 (PRODH2), mRNA [NM_021232]	00330:Arginine and proline metabolism|01100:Metabolic pathways	NM_021232	NM_021232	NM_021232	Hs.515366	58510	ENST00000301175	NP107625	chr19:36293167-36293108	hs|19q13.12	1893.79	2131.91	989.199	514.375	571.453	10.8871	11.0579	9.95012	9.00668	9.15849
A_33_P3408898	54.3721	20.3343	2.67391	1.41895	2.67391	up	0.0015714	C6orf226	chromosome 6 open reading frame 226		Homo sapiens chromosome 6 open reading frame 226 (C6orf226), mRNA [NM_001008739]		NM_001008739	NM_001008739	NM_001008739	Hs.571098	441150	ENST00000408925	THC2628531	chr6:42858090-42858031	hs|6p21.1	51.4668	57.2775	17.8812	22.2934	20.8284	5.68557	5.8399	4.16037	4.47854	4.38048
A_23_P7101	928.833	375.011	2.47681	1.30848	2.47681	up	0.00937124	SLBP	stem-loop binding protein	GO:0003729(mRNA binding)|GO:0005515(protein binding)|GO:0005634(nucleus)|GO:0005654(nucleoplasm)|GO:0005737(cytoplasm)|GO:0005829(cytosol)|GO:0006366(transcription from RNA polymerase II promoter)|GO:0006369(termination of RNA polymerase II transcription)|GO:0006397(mRNA processing)|GO:0006398(histone mRNA 3'-end processing)|GO:0006406(mRNA export from nucleus)|GO:0008334(histone mRNA metabolic p…	Homo sapiens stem-loop binding protein (SLBP), mRNA [NM_006527]		NM_006527	NM_006527	NM_006527	Hs.298345	7884	ENST00000489418	NP1186090	chr4:1695032-1694973	hs|4p16.3	853.63	1004.04	358.974	422.361	343.699	9.73747	9.97159	8.48774	8.72233	8.425
A_23_P71433	256.898	107.396	2.39207	1.25826	2.39207	up	0.023032	UBE2W	ubiquitin-conjugating enzyme E2W (putative)	GO:0000166(nucleotide binding)|GO:0004842(ubiquitin-protein ligase activity)|GO:0005524(ATP binding)|GO:0006513(protein monoubiquitination)|GO:0016874(ligase activity)|GO:0016881(acid-amino acid ligase activity)|GO:0070979(protein K11-linked ubiquitination)	Homo sapiens ubiquitin-conjugating enzyme E2W (putative) (UBE2W), transcript variant 1, mRNA [NM_001001481]	04120:Ubiquitin mediated proteolysis	NM_001001481	NM_001001481	NM_001001481	Hs.718604	55284	ENST00000419880	THC2461714	chr8:74705429-74705370	hs|8q21.11	264.499	249.298	91.1696	140.846	90.1725	8.04712	7.96173	6.51048	7.13797	6.49462
A_23_P339773	92.323	40.3848	2.28608	1.19288	2.28608	up	0.0451815	TPRG1L	tumor protein p63 regulated 1-like	GO:0008021(synaptic vesicle)|GO:0030054(cell junction)|GO:0031410(cytoplasmic vesicle)|GO:0042802(identical protein binding)|GO:0045202(synapse)	Homo sapiens tumor protein p63 regulated 1-like (TPRG1L), mRNA [NM_182752]		NM_182752	NM_182752	NM_182752	Hs.20529	127262	ENST00000378344	THC2604322	chr1:3545945-3546004	hs|1p36.32	82.1652	102.481	59.4674	28.2823	33.4048	6.36046	6.67921	5.89403	4.82183	5.06198
A_32_P47701	476.973	215.974	2.20847	1.14305	2.20847	up	0.00986876	EEF1A1	eukaryotic translation elongation factor 1 alpha 1	GO:0000166(nucleotide binding)|GO:0003746(translation elongation factor activity)|GO:0003924(GTPase activity)|GO:0005515(protein binding)|GO:0005525(GTP binding)|GO:0005634(nucleus)|GO:0005737(cytoplasm)|GO:0005829(cytosol)|GO:0005853(eukaryotic translation elongation factor 1 complex)|GO:0006355(regulation of transcription, DNA-dependent)|GO:0006412(translation)|GO:0006414(translational elongati…	Homo sapiens eukaryotic translation elongation factor 1 alpha 1 (EEF1A1), mRNA [NM_001402]	03013:RNA transport	NM_001402	NM_001402	NM_001402	Hs.535192	1915	ENST00000488500	NP1154415	chr6:74228782-74228723	hs|6q13	436.035	517.91	179.16	213.126	255.636	8.7683	9.01656	7.48511	7.73557	7.99794
A_32_P196193	675.688	317.11	2.13077	1.09138	2.13077	up	0.0110149	PAQR9	progestin and adipoQ receptor family member IX	GO:0004872(receptor activity)|GO:0016020(membrane)|GO:0016021(integral to membrane)	Homo sapiens progestin and adipoQ receptor family member IX (PAQR9), mRNA [NM_198504]		NM_198504	NM_198504	NM_198504	Hs.656111	344838	ENST00000340634	THC2613466	chr3:142680265-142680206	hs|3q23	733.208	618.169	367.297	319.97	264.061	9.51808	9.27186	8.52081	8.32179	8.04473
A_33_P3211520	2.33114	1.0967	2.1256	1.08787	2.1256	up	0.009319	SNAP47	synaptosomal-associated protein, 47kDa	GO:0005737(cytoplasm)|GO:0012505(endomembrane system)|GO:0016020(membrane)|GO:0048471(perinuclear region of cytoplasm)	Homo sapiens synaptosomal-associated protein, 47kDa (SNAP47), mRNA [NM_053052]	04130:SNARE interactions in vesicular transport	NM_053052	NM_053052	NM_053052	Hs.325081	116841	ENST00000491439	THC2498940	chr1:227947078-227947137	hs|1q42.13	2.3012	2.36109	1.00696	1.27619	1.00696	1.20239	1.23945	0.01	0.351839	0.01
A_33_P3213377	2.33114	1.0967	2.1256	1.08787	2.1256	up	0.009319	IMMP2L	IMP2 inner mitochondrial membrane peptidase-like (S. cerevisiae)	GO:0001541(ovarian follicle development)|GO:0005634(nucleus)|GO:0005730(nucleolus)|GO:0005739(mitochondrion)|GO:0006508(proteolysis)|GO:0006627(protein processing involved in protein targeting to mitochondrion)|GO:0007283(spermatogenesis)|GO:0008233(peptidase activity)|GO:0008236(serine-type peptidase activity)|GO:0016020(membrane)|GO:0016021(integral to membrane)|GO:0030728(ovulation)|GO:0042720…	Homo sapiens IMP2 inner mitochondrial membrane peptidase-like (S. cerevisiae) (IMMP2L), nuclear gene encoding mitochondrial protein, transcript variant 1, mRNA [NM_032549]	03060:Protein export	NM_032549	NM_032549	NM_032549	Hs.655722	83943	ENST00000415362	THC2612784	chr7:110303717-110303658	hs|7q31.1	2.3012	2.36109	1.00696	1.27619	1.00696	1.20239	1.23945	0.01	0.351839	0.01
A_33_P3290748	45.1466	21.377	2.11192	1.07855	2.11192	up	0.0350468	LOC648044	guanine nucleotide binding protein (G protein), gamma 12-like		PREDICTED: Homo sapiens guanine nucleotide binding protein (G protein), gamma 12-like (LOC648044), mRNA [XM_001131322]		XM_001131322	XM_001131322	XM_001131322	Hs.535131	648044		THC2738375	chr19:12799127-12799186	hs|19p13.2	42.1677	48.1254	21.6094	27.4217	15.1	5.39807	5.58873	4.43359	4.77725	3.91648
A_33_P3358183	69.575	33.0801	2.10323	1.0726	2.10323	up	0.0179353	PTGFR	prostaglandin F receptor (FP)	GO:0004871(signal transducer activity)|GO:0004872(receptor activity)|GO:0004930(G-protein coupled receptor activity)|GO:0004958(prostaglandin F receptor activity)|GO:0005576(extracellular region)|GO:0005886(plasma membrane)|GO:0005887(integral to plasma membrane)|GO:0007186(G-protein coupled receptor protein signaling pathway)|GO:0007567(parturition)	Homo sapiens prostaglandin F receptor (FP) (PTGFR), transcript variant 1, mRNA [NM_000959]	04020:Calcium signaling pathway|04080:Neuroactive ligand-receptor interaction	NM_000959	NM_000959	NM_000959	Hs.654365	5737	ENST00000497923	THC2629822	chr1:78959166-78959225	hs|1p31.1	65.5298	73.6202	25.7953	32.7743	40.6707	6.03408	6.20203	4.68904	5.03449	5.34592
A_32_P159535	16.5332	7.99188	2.06875	1.04876	2.06875	up	0.0133678				Q7T2T6_BOTJR (Q7T2T6) Ribosomal protein, partial (70%) [THC2506656]		THC2506656						THC2506656	chr3:015173477-015173418	hs|3p25.1	16.6808	16.3856	9.26325	7.86043	6.85196	4.06011	4.03436	3.21152	2.97461	2.77652
A_23_P18422	63.1433	30.7957	2.0504	1.0359	2.0504	up	0.0128293	MRPL3	mitochondrial ribosomal protein L3	GO:0003723(RNA binding)|GO:0003735(structural constituent of ribosome)|GO:0005622(intracellular)|GO:0005739(mitochondrion)|GO:0005762(mitochondrial large ribosomal subunit)|GO:0005840(ribosome)|GO:0006412(translation)	Homo sapiens mitochondrial ribosomal protein L3 (MRPL3), nuclear gene encoding mitochondrial protein, mRNA [NM_007208]		NM_007208	NM_007208	NM_007208	Hs.205163	11222	ENST00000264995	THC2469728	chr3:131181203-131181144	hs|3q22.1	62.9602	63.3264	33.8172	25.9581	32.6117	5.97637	5.98474	5.07968	4.69811	5.02732
A_23_P635	2.18849	1.0967	1.99553	0.996769	1.99553	up	0.00521302	PMF1	polyamine-modulated factor 1	GO:0000087(M phase of mitotic cell cycle)|GO:0000236(mitotic prometaphase)|GO:0000278(mitotic cell cycle)|GO:0000444(MIS12/MIND type complex)|GO:0003713(transcription coactivator activity)|GO:0005515(protein binding)|GO:0005634(nucleus)|GO:0005667(transcription factor complex)|GO:0005694(chromosome)|GO:0005829(cytosol)|GO:0006355(regulation of transcription, DNA-dependent)|GO:0006366(transcriptio…	Homo sapiens polyamine-modulated factor 1 (PMF1), transcript variant 2, mRNA [NM_007221]		NM_007221	NM_007221	NM_007221	Hs.530479	11243	ENST00000497069	THC2609496	chr1:156209462-156209521	hs|1q22	2.3012	2.07578	1.00696	1.27619	1.00696	1.20239	1.05365	0.01	0.351839	0.01
A_24_P334130	2.18849	1.0967	1.99553	0.996769	1.99553	up	0.00521302	FN1	fibronectin 1	GO:0001525(angiogenesis)|GO:0002576(platelet degranulation)|GO:0005201(extracellular matrix structural constituent)|GO:0005515(protein binding)|GO:0005518(collagen binding)|GO:0005576(extracellular region)|GO:0005577(fibrinogen complex)|GO:0005578(proteinaceous extracellular matrix)|GO:0005615(extracellular space)|GO:0005793(ER-Golgi intermediate compartment)|GO:0006953(acute-phase response)|GO:0…	Homo sapiens fibronectin 1 (FN1), transcript variant 7, mRNA [NM_054034]	04510:Focal adhesion|04512:ECM-receptor interaction|04810:Regulation of actin cytoskeleton|05100:Bacterial invasion of epithelial cells|05146:Amoebiasis|05200:Pathways in cancer|05222:Small cell lung cancer	NM_054034	NM_054034	NM_054034	Hs.203717	2335	ENST00000426059	NP1276420	chr2:216288895-216288217	hs|2q35	2.3012	2.07578	1.00696	1.27619	1.00696	1.20239	1.05365	0.01	0.351839	0.01
A_33_P3352822	2.18849	1.0967	1.99553	0.996769	1.99553	up	0.00521302	ZNF547	zinc finger protein 547	GO:0003677(DNA binding)|GO:0005622(intracellular)|GO:0005634(nucleus)|GO:0006355(regulation of transcription, DNA-dependent)|GO:0008270(zinc ion binding)|GO:0046872(metal ion binding)	Homo sapiens zinc finger protein 547 (ZNF547), mRNA [NM_173631]		NM_173631	NM_173631	NM_173631	Hs.446620	284306	ENST00000391704	THC2488104	chr19:57889316-57889375	hs|19q13.43	2.3012	2.07578	1.00696	1.27619	1.00696	1.20239	1.05365	0.01	0.351839	0.01
A_23_P119789	1.09987	14.4781	0.0759679	-3.71847	13.1634	down	0.0195931	TMEM185B	transmembrane protein 185B	GO:0016020(membrane)|GO:0016021(integral to membrane)	Homo sapiens transmembrane protein 185B (TMEM185B), mRNA [NM_024121]		NM_024121	NM_024121	NM_024121	Hs.376722	79134		THC2465140	chr2:120979636-120979577	hs|2q14.2	1.19279	1.00696	26.3931	9.08318	7.95811	0.254345	0.01	4.72209	3.1832	2.99243
A_33_P3385775	1.43983	15.8472	0.0908572	-3.46026	11.0063	down	0.00341518	ZNF703	zinc finger protein 703	GO:0003676(nucleic acid binding)|GO:0005515(protein binding)|GO:0005622(intracellular)|GO:0005634(nucleus)|GO:0005737(cytoplasm)|GO:0006355(regulation of transcription, DNA-dependent)|GO:0008270(zinc ion binding)|GO:0008284(positive regulation of cell proliferation)|GO:0010718(positive regulation of epithelial to mesenchymal transition)|GO:0017015(regulation of transforming growth factor beta rec…	Homo sapiens zinc finger protein 703 (ZNF703), mRNA [NM_025069]		NM_025069	NM_025069	NM_025069	Hs.726062	80139	ENST00000331569	THC2476882	chr8:37556337-37556396	hs|8p11.23	1.19279	1.68687	20.7025	16.2591	10.58	0.254345	0.754345	4.37173	4.02318	3.40326
A_33_P3401252	1.34691	13.9052	0.0968637	-3.3679	10.3238	down	0.0140214	HSP90B3P	heat shock protein 90kDa beta (Grp94), member 3, pseudogene		Homo sapiens heat shock protein 90kDa beta (Grp94), member 3, pseudogene (HSP90B3P), non-coding RNA [NR_003130]		NR_003130	NR_003130	NR_003130	Hs.591435	343477			chr1:92109276-92109335	hs|1p22.1	1.00696	1.68687	18.5782	9.08318	14.0543	0.01	0.754345	4.21554	3.1832	3.81294
A_33_P3221999	1.78869	17.7873	0.10056	-3.31387	9.94431	down	0.0362408	GSDMB	gasdermin B	GO:0005737(cytoplasm)	Homo sapiens gasdermin B (GSDMB), transcript variant 3, mRNA [NM_001165958]		NM_001165958	NM_001165958	NM_001165958	Hs.306777	55876	ENST00000394179	NP1072682	chr17:38060909-38060850	hs|17q12	2.3012	1.27619	24.951	5.33665	23.0743	1.20239	0.351839	4.64103	2.41593	4.52821
A_24_P945000	1.09987	10.8641	0.101239	-3.30416	9.87759	down	0.00164308	SKA2	spindle and kinetochore associated complex subunit 2	GO:0000087(M phase of mitotic cell cycle)|GO:0000090(mitotic anaphase)|GO:0000236(mitotic prometaphase)|GO:0000278(mitotic cell cycle)|GO:0000940(condensed chromosome outer kinetochore)|GO:0005515(protein binding)|GO:0005694(chromosome)|GO:0005737(cytoplasm)|GO:0005829(cytosol)|GO:0005856(cytoskeleton)|GO:0005876(spindle microtubule)|GO:0007059(chromosome segregation)|GO:0007067(mitosis)|GO:00080…	Homo sapiens spindle and kinetochore associated complex subunit 2 (SKA2), transcript variant 1, mRNA [NM_182620]		NM_182620	NM_182620	NM_182620	Hs.463607	348235	ENST00000330137	THC2461052	chr17:57187821-57187762	hs|17q22	1.19279	1.00696	10.58	14.0543	7.95811	0.254345	0.01	3.40326	3.81294	2.99243
A_33_P3238690	1.34691	11.463	0.1175	-3.08926	8.51062	down	0.0331978	TET2	tet methylcytosine dioxygenase 2	GO:0007049(cell cycle)|GO:0016491(oxidoreductase activity)|GO:0016702(oxidoreductase activity, acting on single donors with incorporation of molecular oxygen, incorporation of two atoms of oxygen)|GO:0030099(myeloid cell differentiation)|GO:0046872(metal ion binding)|GO:0070579(methylcytosine dioxygenase activity)	Homo sapiens tet methylcytosine dioxygenase 2 (TET2), transcript variant 1, mRNA [NM_001127208]		NM_001127208	NM_001127208	NM_001127208	Hs.367639	54790	ENST00000265149	THC2476479	chr4:106199618-106199677	hs|4q24	1.00696	1.68687	5.24376	22.2934	6.85196	0.01	0.754345	2.3906	4.47854	2.77652
A_23_P81087	1.64738	12.9692	0.127023	-2.97684	7.87259	down	0.0151808	INTS12	integrator complex subunit 12	GO:0005515(protein binding)|GO:0005634(nucleus)|GO:0008270(zinc ion binding)|GO:0016180(snRNA processing)|GO:0032039(integrator complex)|GO:0046872(metal ion binding)	Homo sapiens integrator complex subunit 12 (INTS12), transcript variant 1, mRNA [NM_020395]		NM_020395	NM_020395	NM_020395	Hs.480454	57117	ENST00000493425	THC2683145	chr4:106607850-106604417	hs|4q24	1.60789	1.68687	7.42946	17.4237	14.0543	0.685172	0.754345	2.89326	4.12298	3.81294
A_33_P3288189	1.00696	7.83105	0.128585	-2.95921	7.77696	down	0.00948321	RHOBTB3	Rho-related BTB domain containing 3	GO:0000166(nucleotide binding)|GO:0005515(protein binding)|GO:0005524(ATP binding)|GO:0005525(GTP binding)|GO:0005794(Golgi apparatus)|GO:0006200(ATP catabolic process)|GO:0006810(transport)|GO:0007264(small GTPase mediated signal transduction)|GO:0016787(hydrolase activity)|GO:0016887(ATPase activity)|GO:0017137(Rab GTPase binding)|GO:0042147(retrograde transport, endosome to Golgi)	Homo sapiens Rho-related BTB domain containing 3 (RHOBTB3), mRNA [NM_014899]		NM_014899	NM_014899	NM_014899	Hs.445030	22836	ENST00000379982	THC2550943	chr5:95131797-95131856	hs|5q15	1.00696	1.00696	5.24376	10.2913	7.95811	0.01	0.01	2.3906	3.36335	2.99243
A_23_P24004	1.88132	14.4993	0.129752	-2.94617	7.70699	down	0.00695772	IFIT2	interferon-induced protein with tetratricopeptide repeats 2	GO:0005515(protein binding)|GO:0005575(cellular_component)|GO:0005829(cytosol)|GO:0009615(response to virus)|GO:0019221(cytokine-mediated signaling pathway)|GO:0032091(negative regulation of protein binding)|GO:0035457(cellular response to interferon-alpha)|GO:0060337(type I interferon-mediated signaling pathway)	Homo sapiens interferon-induced protein with tetratricopeptide repeats 2 (IFIT2), mRNA [NM_001547]		NM_001547	NM_001547	NM_001547	Hs.437609	3433	ENST00000371826	THC2463173	chr10:91068397-91068456	hs|10q23.31	2.07578	1.68687	13.5865	9.08318	20.8284	1.05365	0.754345	3.7641	3.1832	4.38048
A_24_P41570	1.88132	13.8185	0.136145	-2.87678	7.3451	down	0.0227669	H2AFZ	H2A histone family, member Z	GO:0000786(nucleosome)|GO:0001740(Barr body)|GO:0003677(DNA binding)|GO:0005634(nucleus)|GO:0005694(chromosome)|GO:0006334(nucleosome assembly)	Homo sapiens H2A histone family, member Z (H2AFZ), mRNA [NM_002106]	05322:Systemic lupus erythematosus	NM_002106	NM_002106	NM_002106	Hs.119192	3015	ENST00000527366	THC2590444	chr4:100869267-100869240	hs|4q23	2.07578	1.68687	6.57292	14.0543	20.8284	1.05365	0.754345	2.71653	3.81294	4.38048
A_23_P164000	1.21636	8.79553	0.138293	-2.8542	7.23104	down	0.0234359	SENP3	SUMO1/sentrin/SMT3 specific peptidase 3	GO:0005634(nucleus)|GO:0005654(nucleoplasm)|GO:0005730(nucleolus)|GO:0006508(proteolysis)|GO:0008233(peptidase activity)|GO:0008234(cysteine-type peptidase activity)|GO:0071339(MLL1 complex)	Homo sapiens SUMO1/sentrin/SMT3 specific peptidase 3 (SENP3), mRNA [NM_015670]		NM_015670	NM_015670	NM_015670	Hs.513926	26168	ENST00000321337	THC2549164	chr17:7474750-7474809	hs|17p13.1	1.42576	1.00696	8.13721	10.2913	7.95811	0.511732	0.01	3.02453	3.36335	2.99243
A_23_P255286	1.09987	7.83105	0.14045	-2.83187	7.11995	down	0.00488447	SMPD4	sphingomyelin phosphodiesterase 4, neutral membrane (neutral sphingomyelinase-3)	GO:0000139(Golgi membrane)|GO:0004767(sphingomyelin phosphodiesterase activity)|GO:0005783(endoplasmic reticulum)|GO:0005789(endoplasmic reticulum membrane)|GO:0005794(Golgi apparatus)|GO:0005802(trans-Golgi network)|GO:0006685(sphingomyelin catabolic process)|GO:0016020(membrane)|GO:0016021(integral to membrane)|GO:0016787(hydrolase activity)|GO:0046475(glycerophospholipid catabolic process)|GO:…	Homo sapiens sphingomyelin phosphodiesterase 4, neutral membrane (neutral sphingomyelinase-3) (SMPD4), transcript variant 2, mRNA [NM_017951]	00600:Sphingolipid metabolism|01100:Metabolic pathways	NM_017951	NM_017951	NM_017951	Hs.516450	55627	ENST00000409031	THC2579667	chr2:130909170-130909111	hs|2q21.1	1.19279	1.00696	5.24376	10.2913	7.95811	0.254345	0.01	2.3906	3.36335	2.99243
A_24_P367421	1.30742	9.0782	0.144018	-2.79568	6.94357	down	0.0231215				TCAAP1Q12860 Pediatric acute myelogenous leukemia cell (FAB M1) Baylor-HGSC project=TCAA Homo sapiens cDNA clone TCAAP1286, mRNA sequence [BM147583]		BM147583		BM147583	Hs.730231			THC2535859	chr15:032792025-032791965	hs|15q13.3	1.60789	1.00696	11.4732	6.67817	9.08318	0.685172	0.01	3.5202	2.73945	3.1832
A_33_P3407638	1.55407	10.6897	0.14538	-2.7821	6.87852	down	0.00736687	C11orf46	chromosome 11 open reading frame 46	GO:0005515(protein binding)	Homo sapiens chromosome 11 open reading frame 46 (C11orf46), mRNA [NM_152316]		NM_152316	NM_152316	NM_152316	Hs.502208	120534	ENST00000282032	THC2462917	chr11:30359106-30359165	hs|11p14.1	1.83196	1.27619	12.2174	12.9998	6.85196	0.873386	0.351839	3.61086	3.70041	2.77652
A_23_P132444	2.18849	15.0266	0.145641	-2.77951	6.86621	down	0.00190308	TCEA1	transcription elongation factor A (SII), 1	GO:0003677(DNA binding)|GO:0003746(translation elongation factor activity)|GO:0005634(nucleus)|GO:0005654(nucleoplasm)|GO:0005730(nucleolus)|GO:0006281(DNA repair)|GO:0006283(transcription-coupled nucleotide-excision repair)|GO:0006289(nucleotide-excision repair)|GO:0006366(transcription from RNA polymerase II promoter)|GO:0006368(transcription elongation from RNA polymerase II promoter)|GO:00082…	Homo sapiens transcription elongation factor A (SII), 1 (TCEA1), transcript variant 1, mRNA [NM_006756]		NM_006756	NM_006756	NM_006756	Hs.491745	6917	ENST00000521086	THC2469922	chr8:54879408-54879349	hs|8q11.23	2.3012	2.07578	14.6295	18.705	11.7454	1.20239	1.05365	3.87081	4.22535	3.55402
A_33_P3272361	1.21636	8.31576	0.146271	-2.77328	6.83661	down	0.00743656	CTNNBL1	catenin, beta like 1	GO:0005515(protein binding)|GO:0005634(nucleus)|GO:0005730(nucleolus)|GO:0016445(somatic diversification of immunoglobulins)|GO:0019899(enzyme binding)|GO:0043065(positive regulation of apoptosis)	Homo sapiens catenin, beta like 1 (CTNNBL1), mRNA [NM_030877]	03040:Spliceosome	NM_030877	NM_030877	NM_030877	Hs.472667	56259	ENST00000405275	NP349889	chr20:36500365-36500424	hs|20q11.23	1.42576	1.00696	5.24376	11.7454	7.95811	0.511732	0.01	2.3906	3.55402	2.99243
A_33_P3296582	1.78869	12.1916	0.146715	-2.76891	6.81593	down	0.0336402	ARSJ	arylsulfatase family, member J	GO:0003824(catalytic activity)|GO:0004065(arylsulfatase activity)|GO:0005576(extracellular region)|GO:0008484(sulfuric ester hydrolase activity)|GO:0016787(hydrolase activity)|GO:0046872(metal ion binding)	Homo sapiens arylsulfatase family, member J (ARSJ), mRNA [NM_024590]		NM_024590	NM_024590	NM_024590	Hs.22895	79642	ENST00000315366	THC2464573	chr4:114821697-114821638	hs|4q26	2.3012	1.27619	7.42946	22.2934	6.85196	1.20239	0.351839	2.89326	4.47854	2.77652
A_24_P389608	1.00696	6.77223	0.148689	-2.74963	6.72545	down	0.00344725	C10orf47	chromosome 10 open reading frame 47		Homo sapiens chromosome 10 open reading frame 47 (C10orf47), mRNA [NM_153256]		NM_153256	NM_153256	NM_153256	Hs.435775	254427	ENST00000277570	THC2472592	chr10:11913563-11913622	hs|10p14	1.00696	1.00696	8.13721	6.67817	5.5013	0.01	0.01	3.02453	2.73945	2.45977
A_33_P3292679	1.99403	13.1738	0.151363	-2.72391	6.60661	down	0.00760648	SNX6	sorting nexin 6	GO:0005515(protein binding)|GO:0005622(intracellular)|GO:0005634(nucleus)|GO:0005737(cytoplasm)|GO:0005768(endosome)|GO:0006886(intracellular protein transport)|GO:0007154(cell communication)|GO:0007175(negative regulation of epidermal growth factor receptor activity)|GO:0008289(lipid binding)|GO:0016020(membrane)|GO:0030512(negative regulation of transforming growth factor beta receptor signalin…	Homo sapiens sorting nexin 6 (SNX6), transcript variant 1, mRNA [NM_021249]		NM_021249	NM_021249	NM_021249	Hs.356647	58533	ENST00000396534	THC2727765	chr14:35032095-35032036	hs|14q13.1	2.3012	1.68687	19.8583	9.08318	10.58	1.20239	0.754345	4.31167	3.1832	3.40326
A_33_P3292179	1.00696	6.64488	0.151538	-2.72224	6.59898	down	0.00308447	ABCA9	ATP-binding cassette, sub-family A (ABC1), member 9	GO:0000166(nucleotide binding)|GO:0005524(ATP binding)|GO:0006810(transport)|GO:0016020(membrane)|GO:0016021(integral to membrane)|GO:0016887(ATPase activity)	Homo sapiens ATP-binding cassette, sub-family A (ABC1), member 9 (ABCA9), mRNA [NM_080283]	02010:ABC transporters	NM_080283	NM_080283	NM_080283	Hs.131686	10350	ENST00000370732	NP590209	chr17:66971122-66971063	hs|17q24.2	1.00696	1.00696	6.57292	7.86043	5.5013	0.01	0.01	2.71653	2.97461	2.45977
A_23_P28969	1.64738	10.6903	0.154101	-2.69805	6.48926	down	0.0151712	CHMP4B	charged multivesicular body protein 4B	GO:0005515(protein binding)|GO:0005737(cytoplasm)|GO:0005768(endosome)|GO:0005829(cytosol)|GO:0015031(protein transport)|GO:0016020(membrane)|GO:0016044(cellular membrane organization)|GO:0016197(endosome transport)|GO:0031902(late endosome membrane)	Homo sapiens charged multivesicular body protein 4B (CHMP4B), mRNA [NM_176812]	04144:Endocytosis	NM_176812	NM_176812	NM_176812	Hs.472471	128866	ENST00000217402	THC2694722	chr20:32438804-32438863	hs|20q11.22	1.60789	1.68687	8.13721	7.86043	16.0732	0.685172	0.754345	3.02453	2.97461	4.00659
A_24_P674924	1.34691	8.65873	0.155555	-2.6845	6.42859	down	0.0211797	LRPPRC	leucine-rich PPR-motif containing	GO:0000794(condensed nuclear chromosome)|GO:0003677(DNA binding)|GO:0003697(single-stranded DNA binding)|GO:0003723(RNA binding)|GO:0005515(protein binding)|GO:0005634(nucleus)|GO:0005637(nuclear inner membrane)|GO:0005640(nuclear outer membrane)|GO:0005654(nucleoplasm)|GO:0005737(cytoplasm)|GO:0005739(mitochondrion)|GO:0005856(cytoskeleton)|GO:0006355(regulation of transcription, DNA-dependent)|…	Homo sapiens leucine-rich PPR-motif containing (LRPPRC), mRNA [NM_133259]		NM_133259	NM_133259	NM_133259	Hs.368084	10128	ENST00000260665		chr2:44113851-44113792	hs|2p21	1.00696	1.68687	5.24376	6.67817	14.0543	0.01	0.754345	2.3906	2.73945	3.81294
A_33_P3376971	1.88132	11.9751	0.157103	-2.67022	6.36527	down	0.012851	CHAC1	ChaC, cation transport regulator homolog 1 (E. coli)	GO:0005515(protein binding)|GO:0005737(cytoplasm)|GO:0005829(cytosol)|GO:0006986(response to unfolded protein)|GO:0070059(apoptosis in response to endoplasmic reticulum stress)	Homo sapiens ChaC, cation transport regulator homolog 1 (E. coli) (CHAC1), transcript variant 1, mRNA [NM_024111]		NM_024111	NM_024111	NM_024111	Hs.155569	79094	ENST00000446533	THC2463664	chr15:41248631-41248690	hs|15q15.1	2.07578	1.68687	8.13721	18.705	9.08318	1.05365	0.754345	3.02453	4.22535	3.1832
A_23_P317244	1.35097	8.33217	0.16214	-2.62469	6.16753	down	0.00755776	SPACA3	sperm acrosome associated 3	GO:0002080(acrosomal membrane)|GO:0003796(lysozyme activity)|GO:0005515(protein binding)|GO:0005576(extracellular region)|GO:0005764(lysosome)|GO:0009253(peptidoglycan catabolic process)|GO:0009615(response to virus)|GO:0016020(membrane)|GO:0016021(integral to membrane)|GO:0016998(cell wall macromolecule catabolic process)|GO:0030141(stored secretory granule)|GO:0031410(cytoplasmic vesicle)|GO:00…	Homo sapiens sperm acrosome associated 3 (SPACA3), mRNA [NM_173847]		NM_173847	NM_173847	NM_173847	Hs.434112	124912	ENST00000394637	NP862180	chr17:31323970-31324472	hs|17q11.2	1.42576	1.27619	6.57292	6.67817	11.7454	0.511732	0.351839	2.71653	2.73945	3.55402
A_32_P184367	1.44204	8.78177	0.164208	-2.6064	6.08982	down	0.00839303	RPL10	ribosomal protein L10	GO:0003735(structural constituent of ribosome)|GO:0005622(intracellular)|GO:0005737(cytoplasm)|GO:0005783(endoplasmic reticulum)|GO:0005829(cytosol)|GO:0005840(ribosome)|GO:0006412(translation)|GO:0006414(translational elongation)|GO:0006415(translational termination)|GO:0010467(gene expression)|GO:0016032(viral reproduction)|GO:0016070(RNA metabolic process)|GO:0016071(mRNA metabolic process)|GO…	Homo sapiens ribosomal protein L10 (RPL10), transcript variant 1, mRNA [NM_006013]	03010:Ribosome	NM_006013	NM_006013	NM_006013	Hs.534404	6134	ENST00000482732	THC2586632	chrX:153629189-153629249	hs|Xq28	1.60789	1.27619	9.26325	5.33665	11.7454	0.685172	0.351839	3.21152	2.41593	3.55402
A_23_P430902	1.14157	6.77223	0.168567	-2.56861	5.93238	down	0.00314836	MORN4	MORN repeat containing 4		Homo sapiens MORN repeat containing 4 (MORN4), transcript variant 1, mRNA [NM_178832]		NM_178832	NM_178832	NM_178832	Hs.217409	118812	ENST00000335628	THC2463342	chr10:99374762-99374703	hs|10q24.2	1.00696	1.27619	8.13721	6.67817	5.5013	0.01	0.351839	3.02453	2.73945	2.45977
A_23_P129413	1.34691	7.84512	0.171688	-2.54214	5.82453	down	0.0332575	DPEP3	dipeptidase 3	GO:0005624(membrane fraction)|GO:0006508(proteolysis)|GO:0007126(meiosis)|GO:0008233(peptidase activity)|GO:0008235(metalloexopeptidase activity)|GO:0008239(dipeptidyl-peptidase activity)|GO:0016020(membrane)|GO:0016805(dipeptidase activity)|GO:0031225(anchored to membrane)|GO:0046872(metal ion binding)	Homo sapiens dipeptidase 3 (DPEP3), transcript variant 1, mRNA [NM_022357]		NM_022357	NM_022357	NM_022357	Hs.302028	64180	ENST00000268793	THC2472083	chr16:68009640-68009581	hs|16q22.1	1.00696	1.68687	10.1736	7.86043	5.5013	0.01	0.754345	3.34676	2.97461	2.45977
A_23_P334845	1.21636	7.05247	0.172473	-2.53556	5.79802	down	0.0111262	ARHGAP19	Rho GTPase activating protein 19	GO:0005096(GTPase activator activity)|GO:0005622(intracellular)|GO:0005634(nucleus)|GO:0005829(cytosol)|GO:0007165(signal transduction)|GO:0007264(small GTPase mediated signal transduction)|GO:0051056(regulation of small GTPase mediated signal transduction)	Homo sapiens Rho GTPase activating protein 19 (ARHGAP19), transcript variant 1, mRNA [NM_032900]		NM_032900	NM_032900	NM_032900	Hs.80305	84986	ENST00000393817	THC2472578	chr10:98985783-98985724	hs|10q24.1	1.42576	1.00696	6.57292	9.08318	5.5013	0.511732	0.01	2.71653	3.1832	2.45977
A_33_P3247988	1.00696	5.81079	0.173291	-2.52873	5.77065	down	0.00243732	PCSK4	proprotein convertase subtilisin/kexin type 4	GO:0002080(acrosomal membrane)|GO:0004252(serine-type endopeptidase activity)|GO:0006508(proteolysis)|GO:0007339(binding of sperm to zona pellucida)|GO:0007340(acrosome reaction)|GO:0008233(peptidase activity)|GO:0009566(fertilization)|GO:0016020(membrane)|GO:0016021(integral to membrane)|GO:0048240(sperm capacitation)	Homo sapiens proprotein convertase subtilisin/kexin type 4 (PCSK4), mRNA [NM_017573]		NM_017573	NM_017573	NM_017573	Hs.46884	54760	ENST00000300954	THC2610518	chr19:1481487-1481428	hs|19p13.3	1.00696	1.00696	5.24376	5.33665	6.85196	0.01	0.01	2.3906	2.41593	2.77652
A_33_P3290296	1.23449	7.05345	0.175019	-2.51441	5.71366	down	0.0167889	LOC100130175	uncharacterized LOC100130175		Homo sapiens cDNA FLJ43841 fis, clone TESTI4006137. [AK125829]		AK125829		AK125829	Hs.232543	100130175		THC2635070	chr10:112663496-112663437	hs|10q25.2	1.19279	1.27619	5.24376	5.33665	10.58	0.254345	0.351839	2.3906	2.41593	3.40326
A_23_P72627	1.75941	10.0306	0.175404	-2.51124	5.70112	down	0.000598612	HGS	hepatocyte growth factor-regulated tyrosine kinase substrate	GO:0005515(protein binding)|GO:0005737(cytoplasm)|GO:0005768(endosome)|GO:0005769(early endosome)|GO:0005829(cytosol)|GO:0006886(intracellular protein transport)|GO:0007165(signal transduction)|GO:0007173(epidermal growth factor receptor signaling pathway)|GO:0008285(negative regulation of cell proliferation)|GO:0016020(membrane)|GO:0016044(cellular membrane organization)|GO:0016197(endosome tran…	Homo sapiens hepatocyte growth factor-regulated tyrosine kinase substrate (HGS), mRNA [NM_004712]	04144:Endocytosis|04145:Phagosome	NM_004712	NM_004712	NM_004712	Hs.730823	9146	ENST00000442335	THC2509659	chr17:79669087-79669146	hs|17q25.3	1.83196	1.68687	9.26325	11.7454	9.08318	0.873386	0.754345	3.21152	3.55402	3.1832
A_33_P3412488	1.09987	6.20183	0.177347	-2.49535	5.63867	down	0.0015276						ENST00000417039					ENST00000417039		chr2:38634009-38633950	hs|2p22.1	1.19279	1.00696	5.24376	7.86043	5.5013	0.254345	0.01	2.3906	2.97461	2.45977
A_33_P3352544	1.30742	7.33798	0.178172	-2.48866	5.61255	down	0.0315495	ACOT8	acyl-CoA thioesterase 8	GO:0004091(carboxylesterase activity)|GO:0005515(protein binding)|GO:0005739(mitochondrion)|GO:0005777(peroxisome)|GO:0005782(peroxisomal matrix)|GO:0006629(lipid metabolic process)|GO:0006637(acyl-CoA metabolic process)|GO:0006699(bile acid biosynthetic process)|GO:0007031(peroxisome organization)|GO:0008206(bile acid metabolic process)|GO:0016787(hydrolase activity)|GO:0033540(fatty acid beta-o…	Homo sapiens acyl-CoA thioesterase 8 (ACOT8), mRNA [NM_005469]	04146:Peroxisome	NM_005469	NM_005469	NM_005469	Hs.444776	10005	ENST00000486165	THC2537429	chr20:44472981-44472922	hs|20q13.12	1.60789	1.00696	7.42946	9.08318	5.5013	0.685172	0.01	2.89326	3.1832	2.45977
A_24_P336417	1.30742	7.2831	0.179515	-2.47782	5.57057	down	0.0289266	XPR1	xenotropic and polytropic retrovirus receptor 1	GO:0004872(receptor activity)|GO:0004888(transmembrane receptor activity)|GO:0004930(G-protein coupled receptor activity)|GO:0005886(plasma membrane)|GO:0005887(integral to plasma membrane)|GO:0007186(G-protein coupled receptor protein signaling pathway)|GO:0009615(response to virus)	Homo sapiens xenotropic and polytropic retrovirus receptor 1 (XPR1), transcript variant 1, mRNA [NM_004736]		NM_004736	NM_004736	NM_004736	Hs.227656	9213	ENST00000367589	THC2488529	chr1:180854901-180854960	hs|1q25.3	1.60789	1.00696	7.42946	5.33665	9.08318	0.685172	0.01	2.89326	2.41593	3.1832
A_23_P130194	2.07578	11.4396	0.181455	-2.46232	5.51101	down	0.0207138	PYCR1	pyrroline-5-carboxylate reductase 1	GO:0000166(nucleotide binding)|GO:0004735(pyrroline-5-carboxylate reductase activity)|GO:0005739(mitochondrion)|GO:0005759(mitochondrial matrix)|GO:0006561(proline biosynthetic process)|GO:0006950(response to stress)|GO:0008652(cellular amino acid biosynthetic process)|GO:0016491(oxidoreductase activity)|GO:0016616(oxidoreductase activity, acting on the CH-OH group of donors, NAD or NADP as accep…	Homo sapiens pyrroline-5-carboxylate reductase 1 (PYCR1), transcript variant 1, mRNA [NM_006907]	00330:Arginine and proline metabolism|01100:Metabolic pathways	NM_006907	NM_006907	NM_006907	Hs.163451	5831	ENST00000329875	THC2499322	chr17:79890390-79890331	hs|17q25.3	2.07578	2.07578	13.5865	6.67817	14.0543	1.05365	1.05365	3.7641	2.73945	3.81294
A_33_P3439765	1.35097	7.44194	0.181535	-2.46168	5.50858	down	0.0211295	ZC3H14	zinc finger CCCH-type containing 14	GO:0003723(RNA binding)|GO:0005515(protein binding)|GO:0005634(nucleus)|GO:0005737(cytoplasm)|GO:0008270(zinc ion binding)|GO:0016607(nuclear speck)|GO:0046872(metal ion binding)	Homo sapiens zinc finger CCCH-type containing 14 (ZC3H14), transcript variant 1, mRNA [NM_024824]		NM_024824	NM_024824	NM_024824	Hs.725164	79882	ENST00000393530	THC2576564	chr14:89079266-89079325	hs|14q31.3	1.42576	1.27619	5.24376	5.33665	11.7454	0.511732	0.351839	2.3906	2.41593	3.55402
A_33_P3242659	1.99403	10.7932	0.18475	-2.43636	5.41273	down	0.00842114	KIF13A	kinesin family member 13A	GO:0000166(nucleotide binding)|GO:0000910(cytokinesis)|GO:0003777(microtubule motor activity)|GO:0005515(protein binding)|GO:0005524(ATP binding)|GO:0005622(intracellular)|GO:0005737(cytoplasm)|GO:0005768(endosome)|GO:0005794(Golgi apparatus)|GO:0005813(centrosome)|GO:0005856(cytoskeleton)|GO:0005874(microtubule)|GO:0006886(intracellular protein transport)|GO:0007018(microtubule-based movement)|G…	Homo sapiens kinesin family member 13A (KIF13A), transcript variant 1, mRNA [NM_022113]		NM_022113	NM_022113	NM_022113	Hs.189915	63971	ENST00000378816	THC2496110	chr6:17764511-17764452	hs|6p22.3	2.3012	1.68687	11.4732	14.0543	6.85196	1.20239	0.754345	3.5202	3.81294	2.77652
A_24_P357169	1.55407	8.1909	0.189731	-2.39797	5.27061	down	0.0165768	EPPK1	epiplakin 1	GO:0005198(structural molecule activity)|GO:0005737(cytoplasm)|GO:0005856(cytoskeleton)|GO:0008150(biological_process)	Homo sapiens epiplakin 1 (EPPK1), mRNA [NM_031308]		NM_031308	NM_031308	NM_031308	Hs.200412	83481	ENST00000525985	THC2477060	chr8:144940157-144940098	hs|8q24.3	1.83196	1.27619	7.42946	10.2913	6.85196	0.873386	0.351839	2.89326	3.36335	2.77652
A_33_P3250148	1.98449	10.4394	0.190097	-2.39519	5.26048	down	0.0119479	SP8	Sp8 transcription factor	GO:0003677(DNA binding)|GO:0005622(intracellular)|GO:0005634(nucleus)|GO:0006355(regulation of transcription, DNA-dependent)|GO:0008270(zinc ion binding)|GO:0009953(dorsal/ventral pattern formation)|GO:0009954(proximal/distal pattern formation)|GO:0030326(embryonic limb morphogenesis)|GO:0046872(metal ion binding)	Homo sapiens Sp8 transcription factor (SP8), transcript variant 2, mRNA [NM_198956]		NM_198956	NM_198956	NM_198956	Hs.195922	221833	ENST00000297210	THC2481338	chr7:20823968-20823909	hs|7p21.1	1.60789	2.36109	6.57292	11.7454	12.9998	0.685172	1.23945	2.71653	3.55402	3.70041
A_33_P3211473	1.88132	9.72995	0.193354	-2.37068	5.17187	down	0.0322057	XPO7	exportin 7	GO:0005049(nuclear export signal receptor activity)|GO:0005488(binding)|GO:0005634(nucleus)|GO:0005643(nuclear pore)|GO:0005737(cytoplasm)|GO:0006611(protein export from nucleus)|GO:0006886(intracellular protein transport)|GO:0051028(mRNA transport)	Homo sapiens exportin 7 (XPO7), mRNA [NM_015024]		NM_015024	NM_015024	NM_015024	Hs.172685	23039	ENST00000434536	THC2667796	chr8:21864036-21864095	hs|8p21.3	2.07578	1.68687	7.42946	16.2591	5.5013	1.05365	0.754345	2.89326	4.02318	2.45977
A_33_P3375496	1.75077	8.69078	0.201452	-2.3115	4.96397	down	0.0144854													chr1:205687507-205687566	hs|1q32.1	1.42576	2.07578	5.24376	9.08318	11.7454	0.511732	1.05365	2.3906	3.1832	3.55402
A_33_P3262580	1.43983	7.05247	0.20416	-2.29223	4.89813	down	0.0128151	ENTPD1	ectonucleoside triphosphate diphosphohydrolase 1	GO:0000166(nucleotide binding)|GO:0005524(ATP binding)|GO:0005605(basal lamina)|GO:0005886(plasma membrane)|GO:0005887(integral to plasma membrane)|GO:0006200(ATP catabolic process)|GO:0007155(cell adhesion)|GO:0007186(G-protein coupled receptor protein signaling pathway)|GO:0007596(blood coagulation)|GO:0009181(purine ribonucleoside diphosphate catabolic process)|GO:0016787(hydrolase activity)|G…	ectonucleoside triphosphate diphosphohydrolase 1 [Source:HGNC Symbol;Acc:3363] [ENST00000371206]	00230:Purine metabolism|00240:Pyrimidine metabolism	ENST00000371206		AJ133134		953	ENST00000371206	THC2486629	chr10:97605337-97605396	hs|10q24.1	1.19279	1.68687	6.57292	9.08318	5.5013	0.254345	0.754345	2.71653	3.1832	2.45977
A_33_P3239989	1.55631	7.61653	0.204334	-2.291	4.89396	down	0.00683273													chr17:038099752-038099811	hs|17q12	1.42576	1.68687	8.13721	7.86043	6.85196	0.511732	0.754345	3.02453	2.97461	2.77652
A_23_P158829	1.44204	7.02077	0.205396	-2.28352	4.86863	down	0.00344622	ARRB2	arrestin, beta 2	GO:0001664(G-protein-coupled receptor binding)|GO:0001932(regulation of protein phosphorylation)|GO:0002031(G-protein coupled receptor internalization)|GO:0002032(desensitization of G-protein coupled receptor protein signaling pathway by arrestin)|GO:0005102(receptor binding)|GO:0005515(protein binding)|GO:0005622(intracellular)|GO:0005634(nucleus)|GO:0005737(cytoplasm)|GO:0005829(cytosol)|GO:000…	Homo sapiens arrestin, beta 2 (ARRB2), transcript variant 1, mRNA [NM_004313]	04010:MAPK signaling pathway|04062:Chemokine signaling pathway|04144:Endocytosis|04740:Olfactory transduction|04744:Phototransduction	NM_004313	NM_004313	NM_004313	Hs.435811	409	ENST00000269260	THC2562963	chr17:4624528-4624587	hs|17p13.2	1.60789	1.27619	5.24376	7.86043	7.95811	0.685172	0.351839	2.3906	2.97461	2.99243
A_33_P3372389	2.18849	10.4144	0.21014	-2.25058	4.75873	down	0.036032	NPHP4	nephronophthisis 4	GO:0005198(structural molecule activity)|GO:0005515(protein binding)|GO:0005737(cytoplasm)|GO:0005813(centrosome)|GO:0005856(cytoskeleton)|GO:0005911(cell-cell junction)|GO:0005923(tight junction)|GO:0005929(cilium)|GO:0005932(microtubule basal body)|GO:0007165(signal transduction)|GO:0007632(visual behavior)|GO:0016020(membrane)|GO:0016337(cell-cell adhesion)|GO:0030036(actin cytoskeleton organi…	Homo sapiens nephronophthisis 4 (NPHP4), mRNA [NM_015102]		NM_015102	NM_015102	NM_015102	Hs.462348	261734	ENST00000378160	THC2662734	chr1:5964844-5964785	hs|1p36.31	2.3012	2.07578	5.24376	12.9998	12.9998	1.20239	1.05365	2.3906	3.70041	3.70041
A_33_P3402257	1.99403	9.43356	0.211376	-2.24211	4.7309	down	0.0139301	MS4A18	membrane-spanning 4-domains, subfamily A, member 18	GO:0016020(membrane)|GO:0016021(integral to membrane)	PREDICTED: Homo sapiens membrane-spanning 4-domains, subfamily A, member 18 (MS4A18), mRNA [XM_001715696]		XM_001715696	XM_001715696	XM_001715696	Hs.326275	728588	ENST00000529108	THC2717961	chr11:60511408-60511467	hs|11q12.2	2.3012	1.68687	7.42946	10.2913	10.58	1.20239	0.754345	2.89326	3.36335	3.40326
A_33_P3275381	1.95387	8.8592	0.220547	-2.18084	4.53418	down	0.000947637	MAP9	microtubule-associated protein 9	GO:0005634(nucleus)|GO:0005730(nucleolus)|GO:0005737(cytoplasm)|GO:0005794(Golgi apparatus)|GO:0005819(spindle)|GO:0005856(cytoskeleton)|GO:0005874(microtubule)|GO:0007049(cell cycle)|GO:0007067(mitosis)|GO:0051301(cell division)	Homo sapiens microtubule-associated protein 9 (MAP9), mRNA [NM_001039580]		NM_001039580	NM_001039580	NM_001039580	Hs.61271	79884	ENST00000393836	THC2641610	chr4:156289798-156289739	hs|4q32.1	1.83196	2.07578	8.13721	7.86043	10.58	0.873386	1.05365	3.02453	2.97461	3.40326
A_33_P3328736	1.99403	8.97659	0.222137	-2.17048	4.50173	down	0.00880793	CCDC23	coiled-coil domain containing 23		Homo sapiens coiled-coil domain containing 23 (CCDC23), mRNA [NM_199342]		NM_199342	NM_199342	NM_199342	Hs.113919	374969	ENST00000537227	THC2701532	chr1:43272901-43272842	hs|1p34.2	2.3012	1.68687	12.2174	7.86043	6.85196	1.20239	0.754345	3.61086	2.97461	2.77652
A_33_P3301876	2.07578	9.23454	0.224784	-2.15339	4.44871	down	0.00326401													chr2:240321637-240321578	hs|2q37.3	2.07578	2.07578	9.26325	7.86043	10.58	1.05365	1.05365	3.21152	2.97461	3.40326
A_24_P703830	1.99403	8.80216	0.226539	-2.14217	4.41425	down	0.012836	NANOS3	nanos homolog 3 (Drosophila)	GO:0000932(cytoplasmic mRNA processing body)|GO:0003723(RNA binding)|GO:0005634(nucleus)|GO:0005737(cytoplasm)|GO:0006417(regulation of translation)|GO:0006916(anti-apoptosis)|GO:0007275(multicellular organismal development)|GO:0007281(germ cell development)|GO:0007283(spermatogenesis)|GO:0008270(zinc ion binding)|GO:0010494(stress granule)|GO:0030154(cell differentiation)|GO:0046872(metal ion bi…	Homo sapiens nanos homolog 3 (Drosophila) (NANOS3), mRNA [NM_001098622]		NM_001098622	NM_001098622	NM_001098622	Hs.127982	342977	ENST00000339133		chr19:13991510-13991569	hs|19p13.13	2.3012	1.68687	9.26325	10.2913	6.85196	1.20239	0.754345	3.21152	3.36335	2.77652
A_33_P3227284	1.64738	7.14757	0.230481	-2.11728	4.33875	down	0.00939788	OGT	O-linked N-acetylglucosamine (GlcNAc) transferase (UDP-N-acetylglucosamine:polypeptide-N-acetylglucosaminyl transferase)	GO:0005515(protein binding)|GO:0005634(nucleus)|GO:0005730(nucleolus)|GO:0005737(cytoplasm)|GO:0005813(centrosome)|GO:0005829(cytosol)|GO:0006493(protein O-linked glycosylation)|GO:0007165(signal transduction)|GO:0007584(response to nutrient)|GO:0008047(enzyme activator activity)|GO:0008375(acetylglucosaminyltransferase activity)|GO:0016262(protein N-acetylglucosaminyltransferase activity)|GO:001…	Homo sapiens O-linked N-acetylglucosamine (GlcNAc) transferase (UDP-N-acetylglucosamine:polypeptide-N-acetylglucosaminyl transferase) (OGT), transcript variant 1, mRNA [NM_181672]	00514:Other types of O-glycan biosynthesis	NM_181672	NM_181672	NM_181672	Hs.405410	8473	ENST00000373719	THC2466347	chrX:70795533-70795592	hs|Xq13.1	1.60789	1.68687	9.26325	6.67817	5.5013	0.685172	0.754345	3.21152	2.73945	2.45977
A_33_P3355743	1.64738	7.14757	0.230481	-2.11728	4.33875	down	0.00939788	GPATCH2	G patch domain containing 2	GO:0003676(nucleic acid binding)|GO:0005622(intracellular)|GO:0010923(negative regulation of phosphatase activity)	Homo sapiens G patch domain containing 2 (GPATCH2), mRNA [NM_018040]		NM_018040	NM_018040	NM_018040	Hs.420757	55105	ENST00000366934	THC2702182	chr1:217784291-217784232	hs|1q41	1.60789	1.68687	9.26325	6.67817	5.5013	0.685172	0.754345	3.21152	2.73945	2.45977
A_23_P255104	1.99403	8.64351	0.230697	-2.11593	4.33469	down	0.0184531	LHFPL2	lipoma HMGIC fusion partner-like 2	GO:0016020(membrane)|GO:0016021(integral to membrane)	Homo sapiens lipoma HMGIC fusion partner-like 2 (LHFPL2), mRNA [NM_005779]		NM_005779	NM_005779	NM_005779	Hs.79299	10184	ENST00000515007	THC2560424	chr5:77781354-77781295	hs|5q14.1	2.3012	1.68687	7.42946	12.9998	5.5013	1.20239	0.754345	2.89326	3.70041	2.45977
A_33_P3414017	1.55407	6.64488	0.233875	-2.09619	4.27579	down	0.0305325													chr7:002299242-002299301	hs|7p22.3	1.83196	1.27619	6.57292	7.86043	5.5013	0.873386	0.351839	2.71653	2.97461	2.45977
A_33_P3395403	2.07578	8.8592	0.234308	-2.09352	4.26788	down	0.00433958													chr1:144921882-144921823	hs|1q21.1	2.07578	2.07578	8.13721	7.86043	10.58	1.05365	1.05365	3.02453	2.97461	3.40326
A_24_P205213	2.18849	9.20708	0.237696	-2.07281	4.20705	down	0.000718409	ARSB	arylsulfatase B	GO:0003824(catalytic activity)|GO:0003943(N-acetylgalactosamine-4-sulfatase activity)|GO:0004065(arylsulfatase activity)|GO:0005739(mitochondrion)|GO:0005764(lysosome)|GO:0005791(rough endoplasmic reticulum)|GO:0005794(Golgi apparatus)|GO:0006914(autophagy)|GO:0007040(lysosome organization)|GO:0007041(lysosomal transport)|GO:0007417(central nervous system development)|GO:0007584(response to nutri…	Homo sapiens arylsulfatase B (ARSB), transcript variant 2, mRNA [NM_198709]	00531:Glycosaminoglycan degradation|01100:Metabolic pathways|04142:Lysosome	NM_198709	NM_198709	NM_198709	Hs.149103	411	ENST00000396151	THC2626893	chr5:78181467-78181408	hs|5q14.1	2.3012	2.07578	10.58	9.08318	7.95811	1.20239	1.05365	3.40326	3.1832	2.99243
A_33_P3403936	2.09652	8.705	0.240841	-2.05385	4.15211	down	0.0146539	SERINC4	serine incorporator 4	GO:0006629(lipid metabolic process)|GO:0008654(phospholipid biosynthetic process)|GO:0016020(membrane)|GO:0016021(integral to membrane)	Homo sapiens serine incorporator 4 (SERINC4), mRNA [NM_001033517]		NM_001033517	NM_001033517	NM_001033517	Hs.604985	619189	ENST00000249714	THC2492913	chr15:44088413-44088354	hs|15q15.3	1.83196	2.36109	5.24376	10.2913	10.58	0.873386	1.23945	2.3906	3.36335	3.40326
A_23_P166807	2.18849	9.05282	0.241747	-2.04843	4.13656	down	0.0388529	PCBP4	poly(rC) binding protein 4	GO:0003677(DNA binding)|GO:0003723(RNA binding)|GO:0005575(cellular_component)|GO:0005737(cytoplasm)|GO:0006977(DNA damage response, signal transduction by p53 class mediator resulting in cell cycle arrest)|GO:0007050(cell cycle arrest)|GO:0008630(DNA damage response, signal transduction resulting in induction of apoptosis)|GO:0030529(ribonucleoprotein complex)	Homo sapiens poly(rC) binding protein 4 (PCBP4), transcript variant 4, mRNA [NM_033010]		NM_033010	NM_033010	NM_033010	Hs.20930	57060	ENST00000498822	THC2514566	chr3:51991551-51991492	hs|3p21.2	2.3012	2.07578	5.24376	7.86043	14.0543	1.20239	1.05365	2.3906	2.97461	3.81294
A_23_P24926	1.88132	7.46233	0.252109	-1.98788	3.96653	down	0.0103736	FNTA	farnesyltransferase, CAAX box, alpha	GO:0004660(protein farnesyltransferase activity)|GO:0004661(protein geranylgeranyltransferase activity)|GO:0004662(CAAX-protein geranylgeranyltransferase activity)|GO:0005515(protein binding)|GO:0005737(cytoplasm)|GO:0005829(cytosol)|GO:0005875(microtubule associated complex)|GO:0006915(apoptosis)|GO:0006921(cellular component disassembly involved in apoptosis)|GO:0007179(transforming growth fact…	Homo sapiens farnesyltransferase, CAAX box, alpha (FNTA), transcript variant 1, mRNA [NM_002027]		NM_002027	NM_002027	NM_002027	Hs.370312	2339	ENST00000525099	THC2491754	chr8:42940715-42940774	hs|8p11.21	2.07578	1.68687	5.24376	10.2913	6.85196	1.05365	0.754345	2.3906	3.36335	2.77652
A_33_P3392823	1.99403	7.89471	0.252578	-1.9852	3.95917	down	0.0136541	USE1	unconventional SNARE in the ER 1 homolog (S. cerevisiae)	GO:0005515(protein binding)|GO:0005764(lysosome)|GO:0005783(endoplasmic reticulum)|GO:0005789(endoplasmic reticulum membrane)|GO:0006888(ER to Golgi vesicle-mediated transport)|GO:0007041(lysosomal transport)|GO:0015031(protein transport)|GO:0016020(membrane)|GO:0016021(integral to membrane)|GO:0016192(vesicle-mediated transport)|GO:0030163(protein catabolic process)|GO:0032940(secretion by cell)	Homo sapiens unconventional SNARE in the ER 1 homolog (S. cerevisiae) (USE1), mRNA [NM_018467]	04130:SNARE interactions in vesicular transport	NM_018467	NM_018467	NM_018467	Hs.16187	55850	ENST00000379776	THC2471582	chr19:17330512-17330571	hs|19p13.11	2.3012	1.68687	5.24376	7.86043	10.58	1.20239	0.754345	2.3906	2.97461	3.40326
A_33_P3802558	1.99403	7.86006	0.253692	-1.97885	3.94179	down	0.0352139				Homo sapiens cDNA clone IMAGE:4647464. [BC015643]		BC015643		BC015643				THC2504907	chr7:66020917-66020858	hs|7q11.21	2.3012	1.68687	5.24376	5.33665	12.9998	1.20239	0.754345	2.3906	2.41593	3.70041
A_23_P148629	2.33114	8.95122	0.260427	-1.94105	3.83984	down	0.0181105	EIF1AY	eukaryotic translation initiation factor 1A, Y-linked	GO:0003723(RNA binding)|GO:0003743(translation initiation factor activity)|GO:0005515(protein binding)|GO:0005737(cytoplasm)	Homo sapiens eukaryotic translation initiation factor 1A, Y-linked (EIF1AY), mRNA [NM_004681]	03013:RNA transport	NM_004681	NM_004681	NM_004681	Hs.461178	9086	ENST00000382772	THC2589854	chrY:22749984-22751421	hs|Yq11.223	2.3012	2.36109	12.2174	6.67817	7.95811	1.20239	1.23945	3.61086	2.73945	2.99243
A_33_P3886737	2.07578	7.96651	0.260564	-1.94029	3.83784	down	0.00492795	DKFZp686L13185	uncharacterized LOC401287		Homo sapiens mRNA; cDNA DKFZp686L13185 (from clone DKFZp686L13185). [BX648586]		BX648586		BX648586	Hs.639876	401287		THC2563451	chr6:169819161-169819102	hs|6q27	2.07578	2.07578	9.26325	6.67817	7.95811	1.05365	1.05365	3.21152	2.73945	2.99243
A_24_P257108	2.18849	8.22539	0.266065	-1.91015	3.75848	down	0.0236948	TANK	TRAF family member-associated NFKB activator	GO:0005515(protein binding)|GO:0005737(cytoplasm)|GO:0005829(cytosol)|GO:0007165(signal transduction)|GO:0007249(I-kappaB kinase/NF-kappaB cascade)|GO:0045087(innate immune response)|GO:0046872(metal ion binding)	Homo sapiens TRAF family member-associated NFKB activator (TANK), transcript variant 2, mRNA [NM_133484]	04622:RIG-I-like receptor signaling pathway	NM_133484	NM_133484	NM_133484	Hs.132257	10010	ENST00000441987	THC2752627	chr2:162060063-162061201	hs|2q24.2	2.3012	2.07578	7.42946	11.7454	5.5013	1.20239	1.05365	2.89326	3.55402	2.45977
A_33_P3239659	2.33114	8.69674	0.268048	-1.89944	3.73068	down	0.0284115													chr3:113950263-113950204	hs|3q13.31	2.3012	2.36109	10.1736	5.33665	10.58	1.20239	1.23945	3.34676	2.41593	3.40326
A_33_P3307495	2.33114	8.62328	0.270331	-1.8872	3.69916	down	0.00665411	STRA6	stimulated by retinoic acid gene 6 homolog (mouse)	GO:0001568(blood vessel development)|GO:0001822(kidney development)|GO:0003184(pulmonary valve morphogenesis)|GO:0003281(ventricular septum development)|GO:0004872(receptor activity)|GO:0005886(plasma membrane)|GO:0006810(transport)|GO:0007507(heart development)|GO:0007612(learning)|GO:0007631(feeding behavior)|GO:0016021(integral to membrane)|GO:0030324(lung development)|GO:0030325(adrenal gland…	Homo sapiens stimulated by retinoic acid gene 6 homolog (mouse) (STRA6), transcript variant 8, mRNA [NM_001199042]		NM_001199042	NM_001199042	NM_001199042	Hs.24553	64220	ENST00000423167	THC2461311	chr15:74471871-74471812	hs|15q24.1	2.3012	2.36109	7.42946	7.86043	10.58	1.20239	1.23945	2.89326	2.97461	3.40326
A_23_P157283	2.07578	7.59779	0.273209	-1.87193	3.66021	down	0.00664446	C7orf23	chromosome 7 open reading frame 23	GO:0016020(membrane)|GO:0016021(integral to membrane)	Homo sapiens chromosome 7 open reading frame 23 (C7orf23), mRNA [NM_024315]		NM_024315	NM_024315	NM_024315	Hs.619593	79161	ENST00000481425	THC2499832	chr7:86827335-86827276	hs|7q21.12	2.07578	2.07578	9.26325	6.67817	6.85196	1.05365	1.05365	3.21152	2.73945	2.77652
A_33_P3287119	1.75077	6.32505	0.276799	-1.85309	3.61272	down	0.0292244	FAM178B	family with sequence similarity 178, member B		Homo sapiens family with sequence similarity 178, member B (FAM178B), transcript variant A, mRNA [NM_001122646]		NM_001122646	NM_001122646	NM_001122646	Hs.107922	51252	ENST00000490605	THC2602143	chr2:97541754-97541695	hs|2q11.2	1.42576	2.07578	8.13721	5.33665	5.5013	0.511732	1.05365	3.02453	2.41593	2.45977
A_23_P125519	2.09652	7.51901	0.27883	-1.84254	3.58642	down	0.00891531	RPS4X	ribosomal protein S4, X-linked	GO:0003735(structural constituent of ribosome)|GO:0005622(intracellular)|GO:0005737(cytoplasm)|GO:0005829(cytosol)|GO:0005840(ribosome)|GO:0005844(polysome)|GO:0006412(translation)|GO:0006414(translational elongation)|GO:0006415(translational termination)|GO:0007275(multicellular organismal development)|GO:0008284(positive regulation of cell proliferation)|GO:0010467(gene expression)|GO:0015935(s…	Homo sapiens ribosomal protein S4, X-linked (RPS4X), mRNA [NM_001007]	03010:Ribosome	NM_001007	NM_001007	NM_001007	Hs.118076	6191	ENST00000486733	THC2563635	chrX:71493113-71492595	hs|Xq13.1	1.83196	2.36109	8.13721	5.33665	9.08318	0.873386	1.23945	3.02453	2.41593	3.1832
A_33_P3323945	2.07578	7.14757	0.290418	-1.7838	3.44332	down	0.0152524	CEND1	cell cycle exit and neuronal differentiation 1	GO:0016020(membrane)|GO:0016021(integral to membrane)	Homo sapiens cell cycle exit and neuronal differentiation 1 (CEND1), mRNA [NM_016564]		NM_016564	NM_016564	NM_016564	Hs.22140	51286	ENST00000330106	THC2467757	chr11:787170-787111	hs|11p15.5	2.07578	2.07578	9.26325	6.67817	5.5013	1.05365	1.05365	3.21152	2.73945	2.45977
A_33_P3285769	1.84184	6.25796	0.294319	-1.76455	3.39767	down	0.0173287													chr13:019271755-019271814	hs|13q11	1.60789	2.07578	5.24376	6.67817	6.85196	0.685172	1.05365	2.3906	2.73945	2.77652
A_33_P3397443	2.18849	6.98653	0.313244	-1.67464	3.1924	down	0.00397332	PKMYT1	protein kinase, membrane associated tyrosine/threonine 1	GO:0000079(regulation of cyclin-dependent protein kinase activity)|GO:0000082(G1/S transition of mitotic cell cycle)|GO:0000086(G2/M transition of mitotic cell cycle)|GO:0000139(Golgi membrane)|GO:0000166(nucleotide binding)|GO:0000278(mitotic cell cycle)|GO:0004672(protein kinase activity)|GO:0004674(protein serine/threonine kinase activity)|GO:0005515(protein binding)|GO:0005524(ATP binding)|GO…	Homo sapiens protein kinase, membrane associated tyrosine/threonine 1 (PKMYT1), transcript variant 2, mRNA [NM_182687]	04110:Cell cycle|04114:Oocyte meiosis|04914:Progesterone-mediated oocyte maturation	NM_182687	NM_182687	NM_182687	Hs.77783	9088	ENST00000402679	NP440573	chr16:3022879-3022820	hs|16p13.3	2.3012	2.07578	7.42946	6.67817	6.85196	1.20239	1.05365	2.89326	2.73945	2.77652
A_33_P3331188	1.99403	6.25796	0.318639	-1.65	3.13834	down	0.0360658	ARHGAP23	Rho GTPase activating protein 23	GO:0005096(GTPase activator activity)|GO:0005622(intracellular)|GO:0007165(signal transduction)	Homo sapiens Rho GTPase activating protein 23 (ARHGAP23), mRNA [NM_001199417]		NM_001199417	NM_001199417	NM_001199417	Hs.374446	57636	ENST00000443378	THC2551794	chr17:36646732-36646791	hs|17q12	2.3012	1.68687	5.24376	6.67817	6.85196	1.20239	0.754345	2.3906	2.73945	2.77652
A_23_P343808	1.95387	6.08914	0.320878	-1.6399	3.11645	down	0.00310308	SOS1	son of sevenless homolog 1 (Drosophila)	GO:0003677(DNA binding)|GO:0005088(Ras guanyl-nucleotide exchange factor activity)|GO:0005089(Rho guanyl-nucleotide exchange factor activity)|GO:0005100(Rho GTPase activator activity)|GO:0005515(protein binding)|GO:0005622(intracellular)|GO:0005829(cytosol)|GO:0006915(apoptosis)|GO:0007165(signal transduction)|GO:0007173(epidermal growth factor receptor signaling pathway)|GO:0007264(small GTPase …	Homo sapiens son of sevenless homolog 1 (Drosophila) (SOS1), mRNA [NM_005633]	04010:MAPK signaling pathway|04012:ErbB signaling pathway|04062:Chemokine signaling pathway|04320:Dorso-ventral axis formation|04510:Focal adhesion|04540:Gap junction|04630:Jak-STAT signaling pathway|04650:Natural killer cell mediated cytotoxicity|04660:T cell receptor signaling pathway|04662:B cell receptor signaling pathway|04664:Fc epsilon RI signaling pathway|04722:Neurotrophin signaling path…	NM_005633	NM_005633	NM_005633	Hs.709893	6654	ENST00000469581	THC2696470	chr2:39213330-39213271	hs|2p22.1	1.83196	2.07578	7.42946	5.33665	5.5013	0.873386	1.05365	2.89326	2.41593	2.45977
A_24_P418044	2.07578	6.25384	0.331921	-1.59109	3.01277	down	0.00491221	HLA-J	major histocompatibility complex, class I, J (pseudogene)		Homo sapiens major histocompatibility complex, class I, J (pseudogene) (HLA-J), non-coding RNA [NR_024240]		NR_024240	NR_024240	NR_024240	Hs.720762	3137	ENST00000462773	THC2482705	chr6:29977388-29977447	hs|6p22.1	2.07578	2.07578	6.57292	5.33665	6.85196	1.05365	1.05365	2.71653	2.41593	2.77652
A_33_P3312246	2.33114	6.65205	0.35044	-1.51276	2.85355	down	0.0126283	PHIP	pleckstrin homology domain interacting protein	GO:0001932(regulation of protein phosphorylation)|GO:0005158(insulin receptor binding)|GO:0005515(protein binding)|GO:0005575(cellular_component)|GO:0005634(nucleus)|GO:0007010(cytoskeleton organization)|GO:0008284(positive regulation of cell proliferation)|GO:0008286(insulin receptor signaling pathway)|GO:0022604(regulation of cell morphogenesis)|GO:0043066(negative regulation of apoptosis)|GO:0…	Homo sapiens pleckstrin homology domain interacting protein (PHIP), mRNA [NM_017934]		NM_017934	NM_017934	NM_017934	Hs.511817	55023	ENST00000355098	THC2498197	chr6:79650912-79650853	hs|6q14.1	2.3012	2.36109	5.24376	7.86043	6.85196	1.20239	1.23945	2.3906	2.97461	2.77652
A_33_P3286973	2.21843	6.20183	0.357707	-1.48315	2.79559	down	0.00746665	TAS1R3	taste receptor, type 1, member 3	GO:0001582(detection of chemical stimulus involved in sensory perception of sweet taste)|GO:0004871(signal transducer activity)|GO:0004872(receptor activity)|GO:0005886(plasma membrane)|GO:0007186(G-protein coupled receptor protein signaling pathway)|GO:0008527(taste receptor activity)|GO:0016021(integral to membrane)|GO:0033041(sweet taste receptor activity)|GO:0046982(protein heterodimerization…	taste receptor, type 1, member 3 [Source:HGNC Symbol;Acc:15661] [ENST00000339381]	04742:Taste transduction|04973:Carbohydrate digestion and absorption	ENST00000339381		AK122959	Hs.74375	83756	ENST00000339381	THC2628404	chr1:1270342-1270401	hs|1p36.33	2.07578	2.36109	5.24376	7.86043	5.5013	1.05365	1.23945	2.3906	2.97461	2.45977
A_24_P921155	376.488	971.593	0.387495	-1.36775	2.58068	down	0.0452368	C3orf17	chromosome 3 open reading frame 17	GO:0016020(membrane)|GO:0016021(integral to membrane)	Homo sapiens chromosome 3 open reading frame 17 (C3orf17), transcript variant 1, mRNA [NM_015412]		NM_015412	NM_015412	NM_015412	Hs.591288	25871	ENST00000383675	THC2604680	chr3:112721729-112721670	hs|3q13.2	312.269	440.707	748.331	1081.68	1084.77	8.28665	8.78367	9.54753	10.0791	10.0832
A_23_P33894	165.535	382.319	0.432975	-1.20764	2.3096	down	0.000625185	MAGED2	melanoma antigen family D, 2		Homo sapiens melanoma antigen family D, 2 (MAGED2), transcript variant 3, mRNA [NM_201222]		NM_201222	NM_201222	NM_201222	Hs.522665	10916	ENST00000487482	NP1191618	chrX:54838042-54838604	hs|Xp11.21	160.159	170.91	368.647	361.309	417.002	7.32337	7.41709	8.52609	8.49709	8.70391
A_32_P150086	12.5764	26.9947	0.465886	-1.10195	2.14645	down	0.0280764	ANKRD20A5P	ankyrin repeat domain 20 family, member A5, pseudogene		Homo sapiens ankyrin repeat domain 20 family, member A5, pseudogene (ANKRD20A5P), non-coding RNA [NR_040113]		NR_040113	NR_040113	NR_040113		440482		THC2571725	chr18:14225703-14225762	hs|18p11.21	12.0415	13.1114	30.1462	19.8583	30.9796	3.58994	3.71275	4.9139	4.31167	4.95325
A_32_P76627	61.902	130.792	0.473287	-1.07921	2.11288	down	0.0446823				full-length cDNA clone CS0DI013YN06 of Placenta Cot 25-normalized of Homo sapiens (human) [CR597597]		ENST00000417510		CR597597	Hs.546903		ENST00000417510	THC2531223	chr17:16722625-16722566	hs|17p11.2	61.8107	61.9933	93.1214	146.455	152.798	5.94979	5.95404	6.54104	7.19432	7.25548
A_23_P215913	235.863	486.976	0.484342	-1.0459	2.06466	down	0.0256342	CLU	clusterin	GO:0001836(release of cytochrome c from mitochondria)|GO:0002576(platelet degranulation)|GO:0005515(protein binding)|GO:0005576(extracellular region)|GO:0005615(extracellular space)|GO:0005634(nucleus)|GO:0005737(cytoplasm)|GO:0005739(mitochondrion)|GO:0005783(endoplasmic reticulum)|GO:0005792(microsome)|GO:0005829(cytosol)|GO:0006629(lipid metabolic process)|GO:0006916(anti-apoptosis)|GO:0006956…	Homo sapiens clusterin (CLU), transcript variant 1, mRNA [NM_001831]		NM_001831	NM_001831	NM_001831	Hs.436657	1191	ENST00000380446	THC2565549	chr8:27457462-27457403	hs|8p21.1	260.609	211.117	625.067	424.049	411.811	8.02574	7.7219	9.28787	8.72809	8.68584
A_33_P3240941	9.69237	19.7112	0.491719	-1.02409	2.03368	down	0.0253607	BACE1	beta-site APP-cleaving enzyme 1	GO:0004190(aspartic-type endopeptidase activity)|GO:0005624(membrane fraction)|GO:0005768(endosome)|GO:0005783(endoplasmic reticulum)|GO:0005794(Golgi apparatus)|GO:0005802(trans-Golgi network)|GO:0005887(integral to plasma membrane)|GO:0006508(proteolysis)|GO:0006509(membrane protein ectodomain proteolysis)|GO:0008233(peptidase activity)|GO:0008798(beta-aspartyl-peptidase activity)|GO:0009986(ce…	Homo sapiens beta-site APP-cleaving enzyme 1 (BACE1), transcript variant a, mRNA [NM_012104]	05010:Alzheimer's disease	NM_012104	NM_012104	NM_012104	Hs.504003	23621	ENST00000313005	THC2514250	chr11:117159804-117159745	hs|11q23.3	10.58	8.80478	20.7025	21.136	17.2951	3.40326	3.13829	4.37173	4.40163	4.11229
